# Supplementary material for: Biomolecular condensates modulate membrane lipid packing and hydration
Source: Nat Commun. 2023 Sep 28;14:6081. doi: 10.1038/s41467-023-41709-5 (PMC10539446; doi:10.1038/s41467-023-41709-5)
Supplement: Supplementary file 4 — Source Data [file 41467_2023_41709_MOESM4_ESM.xlsx]

## Sheet: Cover
		Source data file for:
			Biomolecular condensates modulate membrane lipid packing and hydration
			Agustín Mangiarotti, Macarena Siri, Nicky Tam, Ziliang Zhao, Leonel Malacrida, Rumiana Dimova.

## Sheet: Fig 1f
	Histograms Glycinin
	Water (0 g/L glycinin)							0.1 mg/mL							0.5 mg/mL							1 mg/mL							2 mg/mL							5 mg/mL							10 mg/mL
	x	01	02	03	Mean	SD		x	01	02	03	Mean	SD		x	01	02	03	Mean	SD		x	01	02	03	Mean	SD		x	01	02	03	Mean	SD		x	01	02	03	Mean	SD		x	01	02	03	Mean	SD
	0.98	0.05003	0.03989	0.03355	0.04116	0.00831		0.98	0.04017	0.04172	0.01542	0.03244	0.01475		0.98	0.0198	0.01958	0.01627	0.01855	0.00198		0.98	0.00499	0.00533	0.004	0.00477	0.000693238		0.98	0.00010725	2.666e-05	9.1e-07	4.494e-05	5.54767e-05		0.98	0	0	0	0	0		0.98	0	0	0	0	0
	0.96	0.07119	0.06086	0.04498	0.05901	0.0132		0.96	0.06094	0.05429	0.03224	0.04916	0.01502		0.96	0.02354	0.02631	0.01934	0.02306	0.00351		0.96	0.00656	0.0099	0.00597	0.00748	0.00212		0.96	0.00037228	7.123e-05	1.27e-05	0.00015207	0.00019294		0.96	0	0	0	0	0		0.96	0	0	0	0	0
	0.94	0.15621	0.12317	0.07619	0.11852	0.04021		0.94	0.09916	0.07639	0.06621	0.08059	0.01687		0.94	0.02819	0.0342	0.02472	0.02904	0.0048		0.94	0.01089	0.0157	0.0091	0.0119	0.00341		0.94	0.00066588	0.00021911	0.00010067	0.000328553	0.000298075		0.94	0	0	0	0	0		0.94	0	0	0	0	0
	0.92	0.49012	0.37809	0.20193	0.35672	0.14528		0.92	0.22559	0.17453	0.20309	0.20107	0.02559		0.92	0.0354	0.04127	0.03253	0.0364	0.00445		0.92	0.01743	0.02092	0.01432	0.01756	0.0033		0.92	0.00066419	0.00045956	0.00044939	0.00052438	0.000121186		0.92	0	0	0	0	0		0.92	0	0	0	0	0
	0.9	1.51149	1.30454	0.72978	1.18194	0.40502		0.9	0.76689	0.6433	0.76245	0.72421	0.07011		0.9	0.0469	0.04949	0.04422	0.04687	0.00264		0.9	0.02417	0.02602	0.02337	0.02452	0.00136		0.9	0.00061929	0.0008112	0.00114	0.00085818	0.000265516		0.9	0	0	0	0	0		0.9	0	0	0	0	0
	0.88	3.96365	3.85539	2.52859	3.44921	0.79911		0.88	2.61748	2.30739	2.54001	2.48829	0.16139		0.88	0.07534	0.0736	0.07695	0.0753	0.00168		0.88	0.03203	0.03334	0.0345	0.03329	0.00123		0.88	0.00113	0.00156	0.0018	0.00149	0.000339707		0.88	0	3.5e-07	0	1.16667e-07	2.02073e-07		0.88	0	0	0	0	0
	0.86	8.3885	8.91058	6.89413	8.06441	1.04656		0.86	7.00252	6.37041	6.73127	6.7014	0.31711		0.86	0.18947	0.1653	0.20121	0.18533	0.01831		0.86	0.04265	0.04438	0.04644	0.04449	0.0019		0.86	0.00235	0.00305	0.00233	0.00258	0.000410864		0.86	0	5.92e-06	0	1.97333e-06	3.41791e-06		0.86	0	0	0	0	0
	0.84	14.0529	15.5941	13.8419	14.4963	0.95655		0.84	13.8161	13.0338	13.4955	13.4484	0.39328		0.84	0.59625	0.48047	0.6018	0.55951	0.06851		0.84	0.05928	0.06686	0.07463	0.06692	0.00767		0.84	0.00409	0.00575	0.00406	0.00463	0.000963819		0.84	0	5.099e-05	0	1.69967e-05	2.94391e-05		0.84	0	0	0	0	0
	0.82	18.6338	20.4913	20.1833	19.7695	0.99551		0.82	20.0313	19.7937	19.8925	19.9059	0.11936		0.82	1.66918	1.3592	1.66466	1.56435	0.17768		0.82	0.10904	0.15043	0.19496	0.15148	0.04297		0.82	0.00649	0.00981	0.00813	0.00815	0.00166		0.82	0	0.00022413	0	7.471e-05	0.000129402		0.82	0	0	0	0	0
	0.8	19.4707	20.2712	21.5019	20.4146	1.02315		0.8	21.4865	22.1343	21.504	21.7082	0.36907		0.8	3.82512	3.26187	4.01827	3.70176	0.393		0.8	0.34575	0.50769	0.6932	0.51555	0.17386		0.8	0.01133	0.01559	0.01401	0.01364	0.00215		0.8	0	0.00050251	0	0.000167503	0.000290124		0.8	0	0	0	0	0
	0.78	15.8637	15.0899	16.9621	15.9719	0.94075		0.78	17.0854	17.9665	17.3009	17.4509	0.45934		0.78	7.24779	6.52117	8.15883	7.30926	0.82056		0.78	1.3371	1.72091	2.29119	1.78307	0.48007		0.78	0.02019	0.02437	0.02203	0.0222	0.00209		0.78	3e-08	0.00057485	2.06e-06	0.000192313	0.000331288		0.78	0	0	0	0	0
	0.76	9.94967	8.42336	10.0633	9.47878	0.91579		0.76	10.0644	10.5391	10.4733	10.359	0.25718		0.76	11.4487	10.9765	13.3388	11.9214	1.25006		0.76	4.25148	4.8401	6.0728	5.05479	0.92945		0.76	0.03198	0.03674	0.0355	0.03474	0.00247		0.76	2.03e-06	0.00033826	2.321e-05	0.000121167	0.000188306		0.76	0	0	0	0	0
	0.74	4.74907	3.55938	4.54008	4.28284	0.63519		0.74	4.41847	4.53901	4.75332	4.57027	0.1696		0.74	15.1289	15.456	17.1501	15.9117	1.08493		0.74	9.97026	10.6736	12.3975	11.0138	1.24889		0.74	0.04683	0.06287	0.0573	0.05567	0.00814		0.74	3.069e-05	0.00013324	0.00015018	0.000104703	6.46546e-05		0.74	0	0	0	0	0
	0.72	1.72938	1.18566	1.55995	1.49166	0.27822		0.72	1.48283	1.50841	1.61726	1.53616	0.07139		0.72	16.8573	17.8762	17.5925	17.442	0.52584		0.72	17.0788	17.7366	19.0248	17.9467	0.98988		0.72	0.08094	0.14677	0.09302	0.10691	0.03504		0.72	0.00023534	0.00020779	0.000607	0.000350043	0.000222957		0.72	0	0	0	0	0
	0.7	0.50538	0.34324	0.42392	0.42418	0.08107		0.7	0.41521	0.44029	0.43656	0.43069	0.01353		0.7	15.837	16.7154	14.8389	15.7971	0.93891		0.7	21.4926	21.7655	21.5936	21.6172	0.13801		0.7	0.24098	0.42875	0.20775	0.29249	0.11917		0.7	0.00103	0.0006224	0.00168	0.00111	0.000535407		0.7	0	0	0	0	0
	0.68	0.15052	0.11518	0.12262	0.12944	0.01863		0.68	0.1289	0.15164	0.11292	0.13115	0.01946		0.68	12.2919	12.5373	10.4396	11.7563	1.14686		0.68	19.9611	19.6471	18.058	19.222	1.02024		0.68	1.00382	1.38654	0.74644	1.0456	0.32209		0.68	0.00279	0.00134	0.00341	0.00251	0.00106		0.68	0	0	0	0	0
	0.66	0.07064	0.06749	0.06591	0.06802	0.00241		0.66	0.06607	0.07907	0.03566	0.06027	0.02228		0.66	7.74065	7.59101	6.17789	7.16985	0.86231		0.66	13.7752	13.0188	11.2115	12.6685	1.31729		0.66	3.56672	4.21602	2.737	3.50658	0.74134		0.66	0.00555	0.00281	0.00549	0.00462	0.00157		0.66	0	0	2.9e-07	9.66667e-08	1.67432e-07
	0.64	0.04987	0.05441	0.05249	0.05225	0.00228		0.64	0.05037	0.05129	0.01535	0.039	0.02049		0.64	3.97343	3.7763	3.13776	3.62916	0.43683		0.64	7.14312	6.32121	5.27846	6.2476	0.93451		0.64	9.13792	10.2235	7.73249	9.03132	1.24894		0.64	0.00986	0.00649	0.00853	0.0083	0.0017		0.64	6e-08	0	4.3e-06	1.45333e-06	2.46547e-06
	0.62	0.03978	0.04251	0.04408	0.04212	0.00218		0.62	0.04237	0.03344	0.00774	0.02785	0.01798		0.62	1.69253	1.57959	1.37556	1.54923	0.16065		0.62	2.8359	2.28874	1.96067	2.36177	0.44217		0.62	16.5637	18.1012	15.6585	16.7745	1.23489		0.62	0.017	0.01355	0.01464	0.01506	0.00176		0.62	1.77e-06	0	3.25e-05	1.14233e-05	1.82744e-05
	0.6	0.03074	0.03074	0.03775	0.03308	0.00405		0.6	0.03364	0.02178	0.00324	0.01955	0.01532		0.6	0.631	0.59915	0.52201	0.58405	0.05604		0.6	0.91234	0.66874	0.61412	0.73173	0.15877		0.6	21.5275	22.7171	22.269	22.1712	0.6008		0.6	0.02713	0.02436	0.02558	0.02569	0.00139		0.6	2.318e-05	2.3e-07	0.00012523	4.95467e-05	6.65406e-05
	0.58	0.02128	0.02083	0.03107	0.0244	0.00579		0.58	0.02393	0.01493	0.00091589	0.01326	0.0116		0.58	0.23788	0.25361	0.18883	0.22677	0.03379		0.58	0.28312	0.19737	0.19124	0.22391	0.05137		0.58	20.422	20.244	22.1702	20.9454	1.06442		0.58	0.04111	0.03985	0.04125	0.04074	0.000770155		0.58	0.00015898	5.1e-06	0.00024646	0.000136847	0.000122193
	0.56	0.01421	0.01336	0.0229	0.01682	0.00528		0.56	0.01603	0.01018	0.00016132	0.00879	0.00803		0.56	0.10905	0.14224	0.08211	0.11113	0.03012		0.56	0.1154	0.08534	0.07945	0.0934	0.01928		0.56	14.3381	13.0107	15.6026	14.3171	1.29609		0.56	0.06559	0.06454	0.06415	0.06476	0.000745415		0.56	0.00063261	4.998e-05	0.00025354	0.000312043	0.000295688
	0.54	0.00997	0.009	0.01519	0.01139	0.00333		0.54	0.01041	0.00618	1.648e-05	0.00553	0.00523		0.54	0.06755	0.09638	0.0529	0.07227	0.02212		0.54	0.06867	0.05317	0.04519	0.05568	0.01194		0.54	7.59892	6.14272	7.93284	7.22483	0.95189		0.54	0.12853	0.13768	0.12563	0.13061	0.00629		0.54	0.00166	0.00027818	0.00020472	0.00071439	0.000819979
	0.52	0.00679	0.00648	0.00923	0.0075	0.0015		0.52	0.00651	0.00316	8.6e-07	0.00322	0.00326		0.52	0.05081	0.07157	0.04488	0.05575	0.01402		0.52	0.0469	0.03603	0.02841	0.03711	0.00929		0.52	3.23261	2.18783	3.03543	2.81862	0.55511		0.52	0.40629	0.47738	0.41763	0.43377	0.0382		0.52	0.00386	0.00098024	0.00057559	0.00181	0.00179
	0.5	0.00448	0.00414	0.00502	0.00455	0.000441388		0.5	0.00432	0.00148	0	0.00193	0.00219		0.5	0.03959	0.05765	0.04029	0.04585	0.01023		0.5	0.03036	0.02488	0.01898	0.02474	0.00569		0.5	1.25772	0.6353	0.96548	0.95283	0.3114		0.5	1.63854	1.86995	1.70645	1.73831	0.11895		0.5	0.00954	0.00268	0.0023	0.00484	0.00407
	0.48	0.00345	0.00215	0.00274	0.00278	0.000652325		0.48	0.00273	0.00093078	0	0.00122	0.00139		0.48	0.03179	0.0495	0.03593	0.03907	0.00926		0.48	0.01792	0.01706	0.01344	0.01614	0.00237		0.48	0.49758	0.18805	0.32325	0.3363	0.15518		0.48	5.49246	5.94316	5.68808	5.7079	0.226		0.48	0.02181	0.0068	0.00638	0.01166	0.00879
	0.46	0.00332	0.00095289	0.00199	0.00209	0.00119		0.46	0.00128	0.00089087	0	0.000725287	0.000658303		0.46	0.0255	0.04253	0.03073	0.03292	0.00872		0.46	0.00992	0.01108	0.00952	0.01017	0.000813066		0.46	0.19872	0.07762	0.1486	0.14165	0.06085		0.46	13.1221	13.635	13.4216	13.3929	0.25766		0.46	0.04151	0.01597	0.01329	0.02359	0.01557
	0.44	0.00344	0.00045382	0.00162	0.00184	0.0015		0.44	0.0003959	0.00082687	0	0.00040759	0.000413559		0.44	0.01967	0.03385	0.02538	0.0263	0.00713		0.44	0.00602	0.00666	0.00609	0.00626	0.000354328		0.44	0.08503	0.04583	0.09262	0.0745	0.02511		0.44	21.5211	21.714	21.6755	21.6369	0.10207		0.44	0.06926	0.03272	0.02437	0.04212	0.02387
	0.42	0.00305	0.00043174	0.00106	0.00151	0.00136		0.42	7.414e-05	0.00059887	0	0.000224337	0.000326467		0.42	0.01436	0.02366	0.02047	0.01949	0.00473		0.42	0.00439	0.00354	0.00299	0.00364	0.000701668		0.42	0.04388	0.03079	0.06155	0.0454	0.01543		0.42	24.0324	23.7031	23.8852	23.8736	0.16493		0.42	0.11469	0.06017	0.04274	0.07253	0.03753
	0.4	0.00184	0.00052976	0.0004908	0.00095385	0.000768533		0.4	7.87e-06	0.00029426	0	0.00010071	0.000167665		0.4	0.00921	0.01725	0.01584	0.0141	0.0043		0.4	0.00324	0.00149	0.00108	0.00193	0.00115		0.4	0.02594	0.02053	0.03471	0.02706	0.00716		0.4	18.3678	17.7881	18.0737	18.0765	0.28989		0.4	0.20401	0.11065	0.08164	0.1321	0.06394
	0.38	0.00067236	0.00041282	0.00015232	0.0004125	0.00026002		0.38	4.4e-07	8.547e-05	0	2.86367e-05	4.92196e-05		0.38	0.00536	0.01746	0.01165	0.01149	0.00605		0.38	0.00202	0.00059751	0.00031977	0.00097965	0.000913038		0.38	0.01631	0.01385	0.01665	0.0156	0.00153		0.38	9.76405	9.34409	9.51062	9.53959	0.21147		0.38	0.43644	0.27726	0.25319	0.3223	0.09958
	0.36	0.00015075	0.00017283	2.968e-05	0.000117753	7.70686e-05		0.36	1e-08	1.354e-05	0	4.51667e-06	7.81444e-06		0.36	0.00451	0.01946	0.00793	0.01063	0.00783		0.36	0.00095049	0.00043187	8.585e-05	0.000489403	0.000435182		0.36	0.01069	0.00915	0.00878	0.00954	0.00101		0.36	3.71566	3.57219	3.60148	3.62978	0.07581		0.36	1.32445	1.09232	1.13951	1.18543	0.12269
	0.34	2.516e-05	3.756e-05	3.33e-06	2.20167e-05	1.73301e-05		0.34	0	1.09e-06	0	3.63333e-07	6.29312e-07		0.34	0.00608	0.0173	0.00513	0.0095	0.00677		0.34	0.00033089	0.00033297	2.073e-05	0.000228197	0.000179674		0.34	0.00633	0.00564	0.00553	0.00583	0.000429851		0.34	1.07886	1.08049	1.09393	1.08443	0.00827		0.34	4.4548	4.25116	4.42646	4.37748	0.1103
	0.32	4.03e-06	4.19e-06	2.1e-07	2.81e-06	2.25309e-06		0.32	0	0	0	0	0		0.32	0.00724	0.01094	0.00333	0.00717	0.0038		0.32	8.526e-05	0.00014863	4.73e-06	7.954e-05	7.21203e-05		0.32	0.00299	0.00347	0.00337	0.00328	0.000251484		0.32	0.29118	0.31326	0.34435	0.31626	0.02671		0.32	11.737	11.829	11.9861	11.8507	0.12599
	0.3	5.5e-07	2.4e-07	1e-08	2.66667e-07	2.70986e-07		0.3	0	0	0	0	0		0.3	0.0058	0.00481	0.00184	0.00415	0.00206		0.3	1.461e-05	3.441e-05	8.9e-07	1.66367e-05	1.68517e-05		0.3	0.00172	0.00203	0.00199	0.00191	0.000169436		0.3	0.11261	0.11936	0.14169	0.12455	0.01522		0.3	21.1949	21.6047	21.5341	21.4446	0.21908
	0.28	5e-08	1e-08	0	2e-08	2.64575e-08		0.28	0	0	0	0	0		0.28	0.00334	0.00148	0.0006892	0.00184	0.00136		0.28	1.42e-06	4.07e-06	1e-07	1.86333e-06	2.02179e-06		0.28	0.00225	0.00093562	0.00146	0.00155	0.000661966		0.28	0.06586	0.06482	0.07214	0.06761	0.00396		0.28	25.2946	25.5732	25.4127	25.4269	0.13987
	0.26	0	0	0	0	0		0.26	0	0	0	0	0		0.26	0.00189	0.00031037	0.00016092	0.000786917	0.00095775		0.26	8e-08	2.5e-07	0	1.1e-07	1.27671e-07		0.26	0.00302	0.00029253	0.00132	0.00154	0.00138		0.26	0.04015	0.03863	0.03897	0.03925	0.000796271		0.26	19.7965	19.8267	19.7466	19.7899	0.04041
	0.24	0	0	0	0	0		0.24	0	0	0	0	0		0.24	0.00111	4.128e-05	2.291e-05	0.000392547	0.000624388		0.24	0	0	0	0	0		0.24	0.00274	5.577e-05	0.00117	0.00132	0.00135		0.24	0.02335	0.02114	0.01965	0.02138	0.00186		0.24	10.2538	10.2736	10.2325	10.2533	0.02056
	0.22	0	0	0	0	0		0.22	0	0	0	0	0		0.22	0.00051386	3.28e-06	1.86e-06	0.000173	0.000295194		0.22	0	0	0	0	0		0.22	0.00176	6.45e-06	0.00083622	0.000867733	0.000877465		0.22	0.01313	0.01036	0.00913	0.01087	0.00205		0.22	3.64379	3.66657	3.65346	3.65461	0.01143
	0.2	0	0	0	0	0		0.2	0	0	0	0	0		0.2	0.00015497	1.09e-06	0	5.202e-05	8.9159e-05		0.2	0	0	0	0	0		0.2	0.00094978	6.2e-07	0.00040524	0.00045188	0.000476296		0.2	0.00689	0.00499	0.0042	0.00536	0.00138		0.2	0.97848	0.9755	0.9856	0.97986	0.00519
	0.18	0	0	0	0	0		0.18	0	0	0	0	0		0.18	2.791e-05	4.65e-06	0	1.08533e-05	1.49534e-05		0.18	0	0	0	0	0		0.18	0.00053961	0	0.00011867	0.000219427	0.000283564		0.18	0.00371	0.00299	0.00205	0.00291	0.000832706		0.18	0.24809	0.24348	0.26084	0.2508	0.00899
	0.16	0	0	0	0	0		0.16	0	0	0	0	0		0.16	2.81e-06	1.131e-05	0	4.70667e-06	5.88872e-06		0.16	0	0	0	0	0		0.16	0.0005136	0	1.977e-05	0.00017779	0.000290988		0.16	0.00238	0.00207	0.00127	0.0019	0.000572792		0.16	0.08308	0.08009	0.09813	0.0871	0.00967
	0.14	0	0	0	0	0		0.14	0	0	0	0	0		0.14	1.5e-07	1.403e-05	0	4.72667e-06	8.05727e-06		0.14	0	0	0	0	0		0.14	0.0005851	0	1.81e-06	0.000195637	0.000337286		0.14	0.0016	0.00115	0.00082101	0.00119	0.000392495		0.14	0.04032	0.03737	0.04938	0.04235	0.00626
	0.12	0	0	0	0	0		0.12	0	0	0	0	0		0.12	0	8.89e-06	0	2.96333e-06	5.13264e-06		0.12	0	0	0	0	0		0.12	0.00044765	0	2e-08	0.000149223	0.000258445		0.12	0.00079036	0.00042633	0.00035908	0.000525257	0.000232036		0.12	0.02202	0.02066	0.02573	0.0228	0.00262
	0.1	0	0	0	0	0		0.1	0	0	0	0	0		0.1	0	2.94e-06	0	9.8e-07	1.69741e-06		0.1	0	0	0	0	0		0.1	0.00021318	0	0	7.106e-05	0.00012308		0.1	0.00022453	9.459e-05	8.874e-05	0.000135953	7.67654e-05		0.1	0.01176	0.01097	0.01321	0.01198	0.00114
	0.08	0	0	0	0	0		0.08	0	0	0	0	0		0.08	0	7.2e-07	0	2.4e-07	4.15692e-07		0.08	0	0	0	0	0		0.08	6.569e-05	0	0	2.18967e-05	3.79261e-05		0.08	3.372e-05	1.165e-05	1.181e-05	1.906e-05	1.26962e-05		0.08	0.00621	0.0049	0.00665	0.00592	0.000911139
	0.06	0	0	0	0	0		0.06	0	0	0	0	0		0.06	0	4.2e-07	0	1.4e-07	2.42487e-07		0.06	0	0	0	0	0		0.06	1.278e-05	0	0	4.26e-06	7.37854e-06		0.06	2.56e-06	7.5e-07	7.7e-07	1.36e-06	1.03928e-06		0.06	0.00326	0.00171	0.00269	0.00255	0.000788738
	0.04	0	0	0	0	0		0.04	0	0	0	0	0		0.04	0	3.6e-07	0	1.2e-07	2.07846e-07		0.04	0	0	0	0	0		0.04	1.45e-06	0	0	4.83333e-07	8.37158e-07		0.04	0	0	3e-08	1e-08	1.73205e-08		0.04	0.00168	0.00042417	0.00069106	0.00093261	0.000663077
	0.02	0	0	0	0	0		0.02	0	0	0	0	0		0.02	0	0	0	0	0		0.02	0	0	0	0	0		0.02	0	0	0	0	0		0.02	0	0	0	0	0		0.02	0.00086491	6.769e-05	9.904e-05	0.00034388	0.000451497
	0	0	0	0	0	0		0	0	0	0	0	0		0	0	0	0	0	0		0	0	0	0	0	0		0	0	0	0	0	0		0	0	0	0	0	0		0	0.00049513	6.16e-06	7.6e-06	0.00016963	0.000281892
[truncated: 6 more columns]

## Sheet: Fig 1g
	Center of mass Glycinin
	[Glycinin] mg/mL
	0	0.1	0.5	1	2	5	10	20
	0.82749	0.82484	0.73852	0.71402	0.61096	0.44365	0.30226	0.16492
	0.83044	0.8232	0.73667	0.7171	0.61631	0.44476	0.30156	0.16561
	0.82442	0.82416	0.74346	0.72151	0.60917	0.44412	0.30161	0.16768

## Sheet: Fig 2d
		Dipolar relaxation fraction glycinin vs NaCl
			0 mM NaCl								12.5 mM NaCl								50 mM NaCl								75 mM NaCl								90 mM NaCl								100 mM NaCl
		fraction	01	02	03	04	05	Mean	SD		01	02	03	04	05	Mean	SD		01	02	03	04	05	Mean	SD		01	02	03	04	05	Mean	SD		01	02	03	04	05	Mean	SD		01	02	03	04	05	Mean	SD
		0.98	0.01784	0.01491	0.01671	-0.02829	-0.01982	0.000272365	0.02243		0.00161	0.00263	0.00165	0.00267	0.00216	0.00214	0.00050852		6e-08	6.62857e-07	9.51429e-07	-2.96e-06	-6.644e-06	-1.58594e-06	3.22787e-06		0	0	0	0	0	0	0		0	1.66e-05	0	0	0	3.32e-06	7.42375e-06		0	0	0	0	0	0	0
		0.96	0.02595	0.02021	0.02289	0.06955	0.06576	0.04087	0.02457		0.00256	0.00395	0.00248	0.00388	0.00318	0.00321	0.000698478		4e-07	-7.39429e-07	-1.11251e-06	1.072e-06	1.5302e-06	2.30051e-07	1.13694e-06		0	0	0	0	0	0	0		0	3.346e-05	0	0	0	6.692e-06	1.49638e-05		0	0	0	0	0	0	0
		0.94	0.04596	0.03211	0.03669	0.07512	0.07237	0.05245	0.02009		0.00399	0.00586	0.00399	0.00585	0.00492	0.00492	0.000930774		1.68e-06	1.48114e-06	8.68971e-07	5.104e-06	9.7044e-06	3.7677e-06	3.70876e-06		0	0	0	0	0	0	0		0	5.729e-05	0	0	0	1.1458e-05	2.56209e-05		0	0	0	0	0	0	0
		0.92	0.09505	0.06045	0.06914	0.05736	0.06466	0.06933	0.01505		0.00609	0.0085	0.00607	0.00846	0.00727	0.00728	0.0012		5.92e-06	5.70657e-06	5.59448e-06	1.3718e-05	2.29044e-05	1.07687e-05	7.61382e-06		0	0	0	0	0	0	0		0	8.578e-05	3e-08	3e-08	0	1.7168e-05	3.83553e-05		0	0	0	0	0	0	0
		0.9	0.20742	0.12641	0.143	0.08518	0.10728	0.13386	0.04644		0.00907	0.01212	0.009	0.01197	0.01048	0.01053	0.0015		1.746e-05	1.74609e-05	1.74991e-05	3.1588e-05	4.48336e-05	2.57683e-05	1.22859e-05		0	0	0	0	0	0	0		0	0.0001157	1.1e-07	2.2e-07	0	2.3206e-05	5.17058e-05		0	0	0	0	0	0	0
		0.88	0.44171	0.27072	0.30006	0.22751	0.26487	0.30097	0.0828		0.01337	0.01741	0.01313	0.01692	0.01502	0.01517	0.00197		4.313e-05	4.35757e-05	4.4063e-05	6.304e-05	7.89284e-05	5.45474e-05	1.60251e-05		0	0	0	0	0	0	0		0	0.00015085	3.2e-07	1.01e-06	0	3.0436e-05	6.73147e-05		0	0	0	0	0	0	0
		0.86	0.88283	0.56226	0.60718	0.58145	0.62791	0.65233	0.13125		0.02023	0.02683	0.01951	0.02551	0.02251	0.02292	0.0032		8.975e-05	9.04366e-05	9.10608e-05	0.000110718	0.00012858	0.000102109	1.72185e-05		0	2e-08	0	0	0	4e-09	8.94427e-09		0	0.00020248	8.3e-07	3.87e-06	0	4.1436e-05	9.00404e-05		0	0	0	0	0	0	0
		0.84	1.63007	1.09945	1.15544	1.22394	1.2681	1.2754	0.20847		0.03373	0.04852	0.03189	0.0456	0.03875	0.0397	0.00725		0.00015894	0.000158744	0.000158513	0.000175578	0.000200456	0.000170446	1.8294e-05		0	1.1e-07	0	0	0	2.2e-08	4.91935e-08		0	0.00028782	2.1e-06	1.249e-05	0	6.0482e-05	0.000127191		0	0	0	0	0	0	0
		0.82	2.76505	1.99346	2.04425	2.23684	2.2626	2.26044	0.30546		0.06638	0.10603	0.06265	0.10095	0.0818	0.08356	0.01964		0.00024431	0.000241915	0.000239498	0.000261978	0.000312603	0.000260061	3.06779e-05		0	4.8e-07	0	0	0	9.6e-08	2.14663e-07		0	0.00041939	5.42e-06	3.411e-05	0	9.1784e-05	0.000183684		0	0	0	0	0	0	0
		0.8	4.30333	3.3255	3.34545	3.64395	3.63752	3.65115	0.39531		0.15211	0.25698	0.14627	0.25077	0.19852	0.20093	0.05245		0.00034176	0.000336066	0.000330394	0.000390966	0.000509666	0.000381771	7.54506e-05		0	1.71e-06	0	0	0	3.42e-07	7.64735e-07		0	0.00059938	1.396e-05	7.99e-05	0	0.000138648	0.000259672		0	0	0	-1.09091e-08	0	-2.18182e-09	4.87869e-09
		0.78	6.14796	5.08538	5.05175	5.37427	5.33221	5.39832	0.44299		0.36837	0.61827	0.36244	0.61515	0.48879	0.4906	0.12568		0.00047513	0.000465506	0.000456017	0.000623776	0.000887393	0.000581564	0.000184305		0	5.17e-06	0	0	0	1.034e-06	2.31209e-06		0	0.00081916	3.458e-05	0.00016527	0	0.000203802	0.000350663		0	0	0	-9.04196e-08	0	-1.80839e-08	4.04369e-08
		0.76	8.07371	7.1188	7.02947	7.24878	7.18216	7.33058	0.42323		0.86078	1.37926	0.86037	1.38625	1.12331	1.12199	0.26111		0.00073469	0.000720717	0.000706737	0.0011	0.00163	0.000977372	0.00039884		0	1.345e-05	0	3e-08	0	2.696e-06	6.01168e-06		4e-08	0.00107	7.856e-05	0.00031371	0	0.000291984	0.000452245		0	0	0	-4.92051e-07	0	-9.84103e-08	2.20052e-07
		0.74	9.76305	9.12161	9.00598	9.00327	8.93456	9.1657	0.34062		1.84408	2.76575	1.85662	2.78784	2.32223	2.31531	0.46333		0.00132	0.0013	0.00128	0.00206	0.00305	0.00181	0.000772064		0	3.052e-05	0	2.5e-07	0	6.154e-06	1.36214e-05		2.8e-07	0.00137	0.00016268	0.00057325	7e-08	0.00042217	0.000581676		0	0	1.8e-08	-2.29923e-06	-9.42857e-09	-4.58132e-07	1.02925e-06
		0.72	10.89	10.7053	10.6159	10.3456	10.2998	10.5713	0.2481		3.53784	4.92205	3.56597	4.95443	4.2602	4.2481	0.69337		0.00261	0.00258	0.00255	0.00397	0.00569	0.00348	0.00138		0	6.166e-05	0	1.25e-06	1e-07	1.2602e-05	2.74293e-05		1.85e-06	0.00184	0.00030742	0.00105	4.6e-07	0.000638282	0.000794076		0	0	1.92e-07	-9.39308e-06	-4.71429e-08	-1.84964e-06	4.21791e-06
		0.7	11.2208	11.52	11.5041	11.0309	11.0256	11.2603	0.24299		6.01529	7.73479	6.04904	7.76004	6.90454	6.89274	0.85778		0.00518	0.00514	0.0051	0.00752	0.01038	0.00666	0.00232		0	0.00011381	1e-08	5.11e-06	5.6e-07	2.3898e-05	5.0308e-05		9.41e-06	0.00265	0.00054273	0.00192	2.34e-06	0.00102	0.0012		9e-08	1.3e-07	1.636e-06	-3.4054e-05	-1.86571e-07	-6.47692e-06	1.54326e-05
		0.68	10.6896	11.3807	11.4496	10.9304	10.9689	11.0839	0.32174		9.02151	10.7128	9.03922	10.7104	9.87479	9.87173	0.84063		0.01	0.00993	0.00987	0.01381	0.01846	0.01242	0.00377		1e-08	0.00019746	5e-08	1.768e-05	2.79e-06	4.3598e-05	8.63234e-05		4.214e-05	0.00404	0.0009211	0.00348	1.041e-05	0.0017	0.00193		8.7e-07	1.11e-06	9.958e-06	-0.000119026	-2.57571e-07	-2.14692e-05	5.46897e-05
		0.66	9.41825	10.3343	10.4549	10.0681	10.1385	10.0828	0.40208		11.9078	13.0702	11.891	13.0341	12.4626	12.4731	0.5766		0.01848	0.01838	0.01827	0.02455	0.03211	0.02236	0.00607		9e-08	0.00033009	3.1e-07	5.255e-05	1.147e-05	7.8902e-05	0.000142061		0.00016529	0.00629	0.00156	0.00614	4.097e-05	0.00284	0.00314		7.22e-06	6.3e-06	5.053e-05	-0.000391209	1.73586e-06	-6.50846e-05	0.00018338
		0.64	7.67248	8.63511	8.75161	8.61311	8.69227	8.47292	0.45068		13.8188	14.0496	13.7706	13.9976	13.8841	13.9041	0.11772		0.03279	0.03258	0.03237	0.04246	0.05504	0.03905	0.00991		5.8e-07	0.00054053	1.79e-06	0.00013626	4.001e-05	0.000143834	0.000228529		0.00057922	0.00972	0.00275	0.01038	0.0001463	0.00472	0.00498		4.161e-05	3.058e-05	0.00021811	-0.00123	1.98371e-05	-0.000183277	0.000588864
		0.62	5.77569	6.6456	6.71369	6.82942	6.89213	6.5713	0.45507		14.095	13.3146	14.042	13.2761	13.6591	13.6773	0.38738		0.05629	0.05586	0.05545	0.07224	0.09366	0.0667	0.01666		4.04e-06	0.00087737	9.64e-06	0.00031997	0.00012131	0.000266466	0.000364679		0.00184	0.01495	0.00511	0.01681	0.00048392	0.00784	0.00756		0.00020286	0.00012971	0.000838958	-0.00362	0.000111133	-0.000467178	0.00179
		0.6	4.01551	4.71499	4.72247	5.00232	5.03073	4.6972	0.40927		12.6391	11.1361	12.6117	11.1302	11.871	11.8776	0.74619		0.09475	0.09401	0.09325	0.12215	0.15913	0.11266	0.0287		2.091e-05	0.00143	4.793e-05	0.00072069	0.00032988	0.000509628	0.000586007		0.00543	0.02326	0.00997	0.02628	0.00151	0.01329	0.01095		0.00083799	0.0004906	0.00287	-0.00975	0.000518191	-0.00101	0.00498
		0.58	2.57874	3.08816	3.05085	3.36794	3.35813	3.08876	0.32096		9.97187	8.23334	9.98067	8.25581	9.11824	9.11199	0.8659		0.15888	0.15761	0.15632	0.20691	0.27035	0.19001	0.04973		0.00010329	0.00237	0.00023691	0.0017	0.00085752	0.00105	0.000969433		0.01507	0.0374	0.02021	0.04071	0.00457	0.02359	0.01524		0.00311	0.00178	0.00891	-0.02304	0.00204	-0.00144	0.01242
		0.56	1.53232	1.87197	1.81582	2.06919	2.03081	1.86402	0.2135		6.9336	5.3935	6.9649	5.42487	6.19489	6.18235	0.77022		0.26806	0.26612	0.26413	0.35189	0.45758	0.32155	0.08464		0.0004503	0.00408	0.00103	0.0043	0.00222	0.00241	0.00174		0.03947	0.06308	0.04178	0.0648	0.01333	0.04449	0.02098		0.01018	0.00604	0.02535	-0.0456	0.00715	0.000623625	0.02698
		0.54	0.84636	1.05533	1.00101	1.14755	1.09719	1.02949	0.11569		4.26192	3.14155	4.29312	3.1644	3.72876	3.71795	0.56247		0.45655	0.45404	0.45149	0.59855	0.76509	0.54515	0.13797		0.00183	0.00749	0.00402	0.0116	0.00597	0.00618	0.0037		0.09806	0.11266	0.08781	0.11022	0.03763	0.08928	0.03055		0.03024	0.01963	0.06644	-0.0692	0.02292	0.01401	0.05012
		0.52	0.4387	0.55823	0.51578	0.56494	0.51765	0.51906	0.05027		2.32933	1.63649	2.34645	1.64514	1.99579	1.99064	0.34862		0.7812	0.77908	0.777	1.00838	1.24956	0.91904	0.20976		0.00685	0.01536	0.01417	0.03176	0.01676	0.01698	0.0091		0.23063	0.21234	0.18642	0.20308	0.10149	0.18679	0.05029		0.08237	0.06037	0.16068	-0.0579	0.06789	0.06268	0.07837
		0.5	0.2174	0.28148	0.25254	0.24021	0.20432	0.23919	0.03024		1.14433	0.77068	1.14699	0.76905	0.95802	0.95781	0.1879		1.32808	1.3287	1.32955	1.65971	1.97011	1.52323	0.28799		0.02357	0.03584	0.04478	0.08444	0.04713	0.04715	0.02281		0.51046	0.4139	0.39383	0.39554	0.25697	0.39414	0.09047		0.20632	0.17253	0.35782	0.07253	0.18503	0.19885	0.10267
		0.48	0.10673	0.13922	0.12127	0.08419	0.06108	0.1025	0.0307		0.51569	0.33557	0.51078	0.33011	0.42044	0.42252	0.09024		2.20804	2.21467	2.22162	2.62925	2.96792	2.4483	0.34148		0.07418	0.09104	0.12662	0.2115	0.12696	0.12606	0.05296		1.05379	0.80814	0.80839	0.77814	0.60036	0.80976	0.16156		0.4743	0.44906	0.73183	0.46168	0.45888	0.51515	0.12146
		0.46	0.05521	0.07095	0.06046	0.02278	0.00971	0.04382	0.02622		0.22117	0.14164	0.21513	0.13662	0.17588	0.17809	0.03963		3.52468	3.53881	3.55296	3.95464	4.23888	3.76199	0.32185		0.2126	0.23329	0.32029	0.48937	0.31704	0.31452	0.10909		2.00827	1.52735	1.57078	1.48073	1.2769	1.57281	0.26821		0.99585	1.04823	1.37256	1.27773	1.0252	1.14391	0.16982
		0.44	0.03244	0.0399	0.03382	0.00586	-0.000971259	0.02221	0.01842		0.09581	0.06307	0.09155	0.05989	0.07572	0.07721	0.01623		5.30424	5.32181	5.33883	5.58762	5.70931	5.45236	0.18452		0.55069	0.5677	0.72556	1.03392	0.72087	0.71975	0.19393		3.49928	2.71547	2.82736	2.64194	2.45026	2.82686	0.40018		1.90031	2.17379	2.36055	2.65064	2.04967	2.22699	0.29082
		0.42	0.02239	0.0261	0.02231	0.00531	0.00168	0.01556	0.01119		0.04507	0.03253	0.0428	0.03093	0.03687	0.03764	0.0062		7.40817	7.41927	7.42965	7.36315	7.22836	7.36972	0.08299		1.27851	1.26668	1.47521	1.98223	1.48066	1.49666	0.29025		5.53285	4.4515	4.64525	4.33546	4.22094	4.6372	0.52465		3.28603	3.9867	3.72744	4.58701	3.65677	3.84879	0.48278
		0.4	0.01743	0.01971	0.01692	0.00832	0.00602	0.01368	0.00609		0.02406	0.01975	0.02306	0.01909	0.02108	0.02141	0.00212		9.49299	9.48825	9.48338	9.0119	8.58679	9.21266	0.40615		2.64012	2.54488	2.69934	3.44012	2.74036	2.81296	0.35821		7.90167	6.64878	6.90903	6.47604	6.51579	6.89026	0.59022		5.14628	6.45846	5.41492	6.9107	5.82185	5.95044	0.72976
		0.38	0.01431	0.0162	0.01378	0.01044	0.0086	0.01267	0.00308		0.01432	0.01319	0.01394	0.01296	0.01345	0.01357	0.000554383		11.0857	11.0648	11.0446	10.2245	9.56253	10.5964	0.68316		4.81913	4.56035	4.45666	5.40334	4.56915	4.76173	0.38265		10.1753	8.99619	9.27159	8.76698	9.01748	9.24552	0.54964		7.30871	9.2501	7.25297	9.26929	8.28621	8.27346	0.98967
		0.36	0.01187	0.01365	0.01145	0.01093	0.00925	0.01143	0.00159		0.00901	0.00902	0.00888	0.00896	0.00892	0.00896	6.10059e-05		11.7684	11.7417	11.7158	10.7468	9.98013	11.1906	0.80244		7.73947	7.25076	6.65284	7.68734	6.86679	7.23944	0.48315		11.8228	11.0087	11.2245	10.7491	11.2082	11.2027	0.39638		9.43325	11.7359	8.97605	11.2161	10.5719	10.3867	1.16638
		0.34	0.00973	0.01136	0.00948	0.01019	0.00867	0.00989	0.000990969		0.00574	0.00614	0.0057	0.00612	0.00591	0.00592	0.000205836		11.3672	11.3477	11.3284	10.4663	9.76227	10.8544	0.72012		10.9002	10.1982	8.99163	9.91627	9.30588	9.86243	0.75177		12.4209	12.1909	12.2798	11.9516	12.54	12.2766	0.22536		11.0906	13.2209	10.2821	12.3401	12.1277	11.8123	1.14286
		0.32	0.00783	0.00917	0.00777	0.0088	0.00751	0.00822	0.000726485		0.00365	0.00412	0.00363	0.00411	0.00387	0.00388	0.000237883		10.0196	10.0141	10.0083	9.45117	8.95258	9.68914	0.47848		13.4351	12.6682	11.0106	11.6068	11.3749	12.0191	1.00356		11.8303	12.2344	12.1694	12.074	12.6551	12.1926	0.30065		11.9014	13.2553	10.9181	12.394	12.548	12.2034	0.86669
		0.3	0.00614	0.0072	0.00627	0.0072	0.00619	0.0066	0.000547027		0.00232	0.00272	0.00232	0.00271	0.00251	0.00252	0.000195755		8.09075	8.09765	8.10416	7.9226	7.70089	7.98321	0.17512		14.4766	13.8901	12.2197	12.3329	12.5432	13.0925	1.02375		10.241	11.1435	10.952	11.1031	11.5383	10.9956	0.47415		11.6767	11.8541	10.7586	11.3731	11.7468	11.4818	0.44204
		0.28	0.00471	0.00556	0.00497	0.00566	0.00494	0.00517	0.000415679		0.00152	0.00174	0.00152	0.00174	0.00163	0.00163	0.000112295		6.00987	6.02293	6.03578	6.17602	6.21795	6.09251	0.09695		13.6342	13.4461	12.2948	11.8999	12.4825	12.7515	0.75295		8.07457	9.22252	8.97235	9.30814	9.51549	9.01861	0.56251		10.4888	9.47837	9.84484	9.5167	9.98271	9.86227	0.41052
		0.26	0.00358	0.00426	0.00384	0.00435	0.00384	0.00397	0.000324835		0.00104	0.00108	0.00103	0.00108	0.00106	0.00106	2.14225e-05		4.12561	4.13856	4.15147	4.48833	4.71805	4.3244	0.2673		11.2315	11.5039	11.2213	10.4305	11.2198	11.1214	0.40482		5.80998	6.94241	6.70715	7.12461	7.10518	6.73786	0.54504		8.6356	6.79771	8.36863	7.22884	7.72949	7.75205	0.76581
		0.24	0.00274	0.00329	0.00289	0.00333	0.00291	0.00303	0.000259958		0.00073413	0.0006421	0.000729879	0.000641575	0.000685727	0.000686682	4.51123e-05		2.63429	2.64321	2.65218	3.05165	3.37037	2.87034	0.33084		8.10846	8.71563	9.30056	8.31081	9.1218	8.71145	0.5098		3.82405	4.75979	4.58746	4.98927	4.80952	4.59402	0.45361		6.52173	4.39497	6.60878	4.94929	5.47562	5.59008	0.96924
		0.22	0.00216	0.00257	0.00213	0.00257	0.00217	0.00232	0.000226384		0.00051674	0.00037453	0.000513731	0.000373919	0.000443825	0.000444549	7.05149e-05		1.58114	1.58493	1.58883	1.95165	2.27338	1.79599	0.31055		5.15038	5.86578	7.01288	6.02722	6.72297	6.15585	0.73617		2.31047	2.97929	2.88089	3.20779	2.95634	2.86696	0.33416		4.52035	2.58481	4.84793	3.02398	3.56643	3.7087	0.96292
		0.2	0.00175	0.00204	0.00156	0.00202	0.00159	0.00179	0.000228389		0.00034292	0.0002237	0.000341958	0.000222803	0.00028238	0.000282752	5.95961e-05		0.90734	0.9071	0.90697	1.18422	1.45482	1.07209	0.2453		2.90068	3.52445	4.82321	3.9875	4.50622	3.94841	0.76737		1.28887	1.70979	1.66906	1.90517	1.65417	1.64541	0.22326		2.87747	1.40612	3.30263	1.62693	2.14908	2.27245	0.80774
		0.18	0.00143	0.00165	0.00115	0.00161	0.00116	0.0014	0.000237649		0.00020526	0.00014423	0.000205698	0.000143116	0.000174407	0.000174542	3.09061e-05		0.50986	0.50766	0.50552	0.69107	0.88995	0.62081	0.17013		1.47061	1.90546	3.03648	2.41551	2.75887	2.31739	0.6341		0.66999	0.90631	0.89804	1.0563	0.84522	0.87517	0.13901		1.6845	0.72927	2.08905	0.75797	1.20839	1.29383	0.59122
		0.16	0.00115	0.00133	0.00086197	0.00128	0.000853948	0.0011	0.000227157		0.00010757	0.00010121	0.000108276	0.000100151	0.000104213	0.000104284	3.64951e-06		0.28846	0.28608	0.28368	0.3955	0.52645	0.35603	0.10641		0.69092	0.93841	1.75806	1.3477	1.55175	1.25737	0.43821		0.32917	0.44908	0.45303	0.55614	0.396	0.43668	0.08352		0.90908	0.37845	1.22704	0.30154	0.64198	0.69162	0.38297
		0.14	0.00088922	0.00106	0.00066292	0.00101	0.000648621	0.00085413	0.00019121		4.855e-05	7.273e-05	4.87454e-05	7.20151e-05	6.03803e-05	6.04842e-05	1.18655e-05		0.16855	0.16679	0.16499	0.2273	0.30607	0.20674	0.06141		0.31636	0.42898	0.94188	0.69882	0.80779	0.63877	0.26077		0.15602	0.21196	0.21739	0.28512	0.17102	0.2083	0.0503		0.45382	0.20788	0.66972	0.10567	0.32806	0.35303	0.21985
		0.12	0.00065129	0.00080284	0.00052402	0.000781409	0.00050776	0.000653464	0.00013845		1.866e-05	4.924e-05	1.84303e-05	4.90017e-05	3.3716e-05	3.38096e-05	1.52884e-05		0.10328	0.10221	0.10111	0.13414	0.17836	0.12382	0.03349		0.15109	0.18698	0.4707	0.34132	0.39276	0.30857	0.13604		0.07322	0.0978	0.10146	0.14677	0.06851	0.09755	0.03112		0.21032	0.12448	0.3402	0.04157	0.16498	0.17631	0.11067
		0.1	0.00044565	0.00057811	0.00042349	0.000575802	0.000404117	0.000485434	8.48346e-05		6.08e-06	2.953e-05	5.72857e-06	2.96303e-05	1.76794e-05	1.77297e-05	1.18387e-05		0.06638	0.06578	0.06518	0.08233	0.10613	0.07716	0.01772		0.07924	0.08032	0.22174	0.16008	0.18029	0.14433	0.06298		0.03507	0.04543	0.04762	0.07799	0.02565	0.04635	0.01974		0.09087	0.0796	0.16126	0.0277	0.08362	0.08861	0.0477
		0.08	0.00028293	0.00039054	0.00034156	0.000395029	0.00032612	0.000347236	4.68316e-05		1.67e-06	1.517e-05	1.424e-06	1.53183e-05	8.37114e-06	8.39069e-06	6.84933e-06		0.04403	0.04372	0.0434	0.0525	0.06522	0.04977	0.00944		0.04544	0.03508	0.09983	0.07397	0.07905	0.06667	0.02624		0.01772	0.02173	0.02349	0.04342	0.00904	0.02308	0.01266		0.03691	0.05185	0.07163	0.03011	0.04346	0.04679	0.01604
		0.06	0.00016717	0.00024505	0.00026365	0.000250629	0.00026516	0.000238332	4.06852e-05		3.9e-07	6.56e-06	2.64e-07	6.608e-06	3.436e-06	3.4516e-06	3.12888e-06		0.02942	0.02927	0.02916	0.03437	0.04117	0.03268	0.00523		0.02722	0.01585	0.04367	0.03469	0.03351	0.03099	0.0103		0.0097	0.01078	0.01272	0.02532	0.00302	0.01231	0.00813		0.0144	0.03301	0.03003	0.05353	0.02323	0.03084	0.01456
		0.04	9.279e-05	0.00014098	0.00018625	0.000142576	0.000207214	0.000153962	4.44928e-05		7e-08	2.37e-06	2.8e-08	2.328e-06	1.178e-06	1.1948e-06	1.15023e-06		0.01941	0.01936	0.01916	0.02274	0.02571	0.02128	0.00289		0.01632	0.00738	0.01889	0.01696	0.01394	0.0147	0.00446		0.0058	0.00551	0.00774	0.01534	0.00096091	0.00707	0.00525		0.00564	0.02	0.01206	0.06908	0.0126	0.02388	0.02578
		0.02	4.855e-05	7.365e-05	0.00011672	7.08418e-05	0.000138256	8.96036e-05	3.67229e-05		1e-08	7.1e-07	-1.44e-07	8e-08	-3.2e-08	1.248e-07	3.37077e-07		0.01262	0.01221	0.01212	0.0139	0.01418	0.013	0.000967858		0.00958	0.00347	0.00817	0.00877	0.00582	0.00716	0.0025		0.00367	0.00288	0.00527	0.0096	0.000289	0.00434	0.00344		0.00234	0.01132	0.00368	0.04787	0.00698	0.01444	0.01901
		0	2.373e-05	3.596e-05	6.505e-05	3.53992e-05	4.42639e-05	4.08806e-05	1.53624e-05		0	1.8e-07	8.4e-08	5.02e-07	2.93e-07	2.118e-07	1.95584e-07		0.00822	0.00844	0.00852	0.00506	0.00264	0.00658	0.00263		0.00549	0.0016	0.00354	0.00477	0.00252	0.00358	0.00159		0.00235	0.00154	0.00386	0.00621	8.107e-05	0.00281	0.00234		0.00103	0.00588	-0.0047	-0.03896	0.00341	-0.00667	0.01847

## Sheet: Fig 2e
	Center of mass dipolar relaxation
	NaCl
	0	12.5	50	75	90	100	150	400
	0.72101	0.64675	0.377	0.31801	0.35787	0.33255	0.36901	0.6944
	0.71109	0.65806	0.36287	0.31449	0.34889	0.34656	0.38315	0.68828
	0.71161	0.65213	0.37259	0.30744	0.34988	0.34058	0.37622	0.68658
	0.71155	0.64022	0.36559	0.31642	0.34647	0.34822	0.38125	0.69026
	0.71025	0.65824	0.37876	0.30969	0.3468	0.33863	0.37859	0.68526

## Sheet: Fig 3a
	Examples amide I band for R1, 2 and 3
		[NaCl] / mM
	wavenumber cm-1	0	100	400
	1701	0.00247	0.00532	0
	1700	0.02079	0.02093	0.01922
	1699	0.03865	0.0363	0.03804
	1698	0.05604	0.05143	0.05648
	1697	0.07296	0.06632	0.07452
	1696	0.08941	0.08098	0.09217
	1695	0.10539	0.09539	0.10943
	1694	0.12091	0.10956	0.1263
	1693	0.13597	0.12349	0.14278
	1692	0.15055	0.13719	0.15887
	1691	0.16467	0.15064	0.17457
	1690	0.17832	0.16385	0.18988
	1689	0.19151	0.17683	0.20479
	1688	0.20291	0.18842	0.21836
	1687	0.21368	0.1996	0.23134
	1686	0.22397	0.21051	0.24387
	1685	0.23399	0.22133	0.25612
	1684	0.24393	0.23228	0.26827
	1683	0.25402	0.24355	0.28053
	1682	0.26448	0.25534	0.2931
	1681	0.27549	0.2678	0.30615
	1680	0.28724	0.28108	0.31985
	1679	0.29989	0.29534	0.33433
	1678	0.31356	0.31067	0.34972
	1677	0.32834	0.32714	0.36609
	1676	0.34431	0.34477	0.38351
	1675	0.36151	0.36355	0.402
	1674	0.37997	0.3835	0.42158
	1673	0.39969	0.40464	0.44224
	1672	0.42065	0.42698	0.46395
	1671	0.44279	0.4505	0.48664
	1670	0.46602	0.47511	0.51025
	1669	0.4902	0.50069	0.53463
	1668	0.51516	0.52704	0.55964
	1667	0.54071	0.55392	0.5851
	1666	0.56662	0.58107	0.6108
	1665	0.59267	0.60829	0.63654
	1664	0.61866	0.6354	0.66214
	1663	0.64443	0.66227	0.68741
	1662	0.66981	0.68873	0.71223
	1661	0.6947	0.7146	0.73649
	1660	0.719	0.73972	0.76007
	1659	0.74263	0.76396	0.78289
	1658	0.76552	0.78722	0.80486
	1657	0.78762	0.80944	0.82591
	1656	0.80888	0.8306	0.84596
	1655	0.82929	0.85065	0.86497
	1654	0.84881	0.86955	0.88291
	1653	0.86745	0.8873	0.89974
	1652	0.88519	0.90389	0.91546
	1651	0.90201	0.91932	0.93003
	1650	0.91786	0.93358	0.94344
	1649	0.93268	0.94664	0.95565
	1648	0.94639	0.95845	0.9666
	1647	0.95888	0.96896	0.97621
	1646	0.97002	0.9781	0.98437
	1645	0.97966	0.98577	0.99097
	1644	0.98764	0.99187	0.99587
	1643	0.99381	0.99632	0.99893
	1642	0.99798	0.99904	1
	1641	1	1	0.99893
	1640	0.99969	0.9991	0.99556
	1639	0.9969	0.99621	0.98978
	1638	0.99145	0.99115	0.98143
	1637	0.98321	0.98375	0.97041
	1636	0.97205	0.97387	0.95662
	1635	0.95789	0.96141	0.93999
	1634	0.9407	0.94634	0.92053
	1633	0.92052	0.92865	0.8983
	1632	0.89745	0.90842	0.87343
	1631	0.87166	0.88578	0.8461
	1630	0.84336	0.8609	0.81655
	1629	0.8128	0.83401	0.78506
	1628	0.78026	0.8053	0.75192
	1627	0.74603	0.77498	0.71743
	1626	0.71044	0.74324	0.6819
	1625	0.6738	0.71029	0.64566
	1624	0.63648	0.6764	0.60901
	1623	0.59882	0.64186	0.57228
	1622	0.56119	0.60698	0.53578
	1621	0.5239	0.57205	0.49978
	1620	0.48727	0.53736	0.46455
	1619	0.45154	0.50315	0.43029
	1618	0.4169	0.46959	0.39716
	1617	0.3835	0.43681	0.36527
	1616	0.35141	0.40488	0.33467
	1615	0.32067	0.37381	0.30539
	1614	0.2913	0.34363	0.27742
	1613	0.26327	0.31431	0.25074
	1612	0.23656	0.28587	0.22532
	1611	0.21115	0.25831	0.20114
	1610	0.18694	0.23203	0.17803
	1609	0.16394	0.20661	0.15608
	1608	0.14213	0.18206	0.13529
	1607	0.12153	0.15837	0.11564
	1606	0.10213	0.13555	0.09716
	1605	0.08394	0.11359	0.07982
	1604	0.06694	0.0925	0.06364
	1603	0.05115	0.07227	0.04862
	1602	0.03656	0.05291	0.03475
	1601	0.02317	0.03441	0.02203
	1600	0.01098	0.01677	0.01047
	1599	0	0	5.94931e-05

## Sheet: Fig 3b
		Secondary structure percentage
		[NaCl] / mM
		0						12.5						50						100						150						400
		01	02	03	mean	SD		01	02	03	mean	SD		01	02	03	mean	SD		01	02	03	mean	SD		01	02	03	mean	SD		01	02	03	mean	SD
	β-sheet	39.8	39.54	40.01	39.7833	0.235443		35.25	33.47	34.35	34.3567	0.890019		40.45	41.18	42.64	41.4233	1.11509		38.67	39.68	37.7	38.6833	0.990067		37.95	40.56	43.4	40.6367	2.72581		39.05	38.45	38.57	38.69	0.31749
	α-helix	39.28	40.46	39.97	39.9033	0.592818		44.05	43.1	43.68	43.61	0.478853		31.41	31.61	29.82	30.9467	0.980833		37.51	35.06	35.82	36.13	1.25407		40.23	40.85	39.7	40.26	0.575587		39.94	42.95	42.81	41.9	1.69885
	random+turns	20.92	20	20.02	20.3133	0.525484		20.7	23.43	21.97	22.0333	1.3661		28.14	27.21	27.54	27.63	0.471487		23.82	25.26	26.48	25.1867	1.33152		21.82	18.59	16.9	19.1033	2.49985		21.01	18.6	18.62	19.41	1.38568

## Sheet: Fig 3c
	Change in the secondary structure of glycinin
			α-helix		random+turns
		[NaCl]/mM	difference	error	difference	error
		0	0	0	0	0
		12.5	3.70667	0.762059	1.72	1.46368
		50	-8.95667	1.14607	7.31667	0.705998
		100	-3.77333	1.38713	4.87333	1.43146
		150	0.356667	0.826277	-1.21	2.55448
		400	1.99667	1.79931	-0.903333	1.48197

## Sheet: Fig 3e
	Raman spectra vs NaCl
	0 mM NaCl							50 mM NaCl							100 mM NaCl							150 mM NaCl							400 mM NaCl
	wavenumber/cm-1	01	02	03	Mean	SD		wavenumber/cm-1	01	02	03	Mean	SD		wavenumber/cm-1	01	02	03	Mean	SD		wavenumber/cm-1	01	02	03	Mean	SD		wavenumber/cm-1	01	02	03	Mean	SD
	3100.47	0.2756	0.26098	0.27592	0.27084	0.00853		3099.34	0.31075	0.30437	0.32322	0.31278	0.00959		3100.47	0.33567	0.3083	0.32341	0.32246	0.01371		3100.47	0.35496	0.34671	0.36609	0.35592	0.00972		3100.47	0.28153	0.28261	0.28318	0.28244	0.000836773
	3102.33	0.28144	0.26842	0.28117	0.27701	0.00744		3101.2	0.31527	0.31101	0.32581	0.31736	0.00762		3102.33	0.33948	0.31574	0.32816	0.32779	0.01188		3102.33	0.35757	0.35337	0.36542	0.35879	0.00612		3102.33	0.28867	0.28882	0.28925	0.28891	0.00030049
	3104.19	0.28725	0.27731	0.28755	0.28404	0.00583		3103.06	0.32003	0.31743	0.32891	0.32212	0.00602		3104.19	0.34362	0.32321	0.33308	0.3333	0.0102		3104.19	0.36048	0.35947	0.3655	0.36182	0.00323		3104.19	0.29575	0.29518	0.2955	0.29547	0.000283848
	3106.05	0.29287	0.27661	0.29265	0.28738	0.00932		3104.92	0.32503	0.32366	0.33249	0.32706	0.00475		3106.05	0.34805	0.33072	0.33819	0.33899	0.00869		3106.05	0.36368	0.36511	0.36628	0.36502	0.0013		3106.05	0.30277	0.30168	0.30191	0.30212	0.000574715
	3107.91	0.2985	0.28615	0.29812	0.29426	0.00702		3106.78	0.33025	0.32972	0.33652	0.33216	0.00378		3107.91	0.35278	0.33825	0.34347	0.34483	0.00736		3107.91	0.36716	0.37037	0.36772	0.36841	0.00171		3107.91	0.30976	0.30833	0.30848	0.30886	0.000788299
	3109.76	0.30428	0.2902	0.30418	0.29956	0.0081		3108.64	0.33569	0.33567	0.34098	0.33745	0.00306		3109.76	0.35777	0.34581	0.34892	0.35084	0.00621		3109.76	0.37091	0.37532	0.36978	0.372	0.00293		3109.76	0.31673	0.3151	0.31521	0.31568	0.00091183
	3111.62	0.30984	0.29975	0.31132	0.30697	0.0063		3110.5	0.34135	0.34153	0.34583	0.3429	0.00254		3111.62	0.36303	0.3534	0.35454	0.35699	0.00526		3111.62	0.37493	0.38004	0.37243	0.3758	0.00388		3111.62	0.32369	0.32201	0.32208	0.32259	0.000953584
	3113.48	0.31637	0.30484	0.3168	0.31267	0.00679		3112.35	0.3472	0.34733	0.35106	0.34853	0.00219		3113.48	0.36854	0.36101	0.36031	0.36329	0.00456		3113.48	0.3792	0.38461	0.37562	0.37981	0.00452		3113.48	0.33066	0.32903	0.32908	0.32959	0.0009243
	3115.34	0.32237	0.30904	0.32184	0.31775	0.00755		3114.21	0.35326	0.35312	0.35665	0.35434	0.002		3115.34	0.37428	0.36864	0.36624	0.36972	0.00412		3115.34	0.38373	0.38907	0.37932	0.38404	0.00488		3115.34	0.33764	0.33618	0.33621	0.33668	0.000835294
	3117.19	0.32881	0.31469	0.32713	0.32354	0.00771		3116.07	0.3595	0.35893	0.36256	0.36033	0.00195		3117.19	0.38023	0.37629	0.37232	0.37628	0.00395		3117.19	0.38849	0.39348	0.3835	0.38849	0.00499		3117.19	0.34466	0.34344	0.34346	0.34385	0.000698059
	3119.05	0.33527	0.32012	0.33422	0.32987	0.00846		3117.92	0.36592	0.3648	0.36877	0.3665	0.00205		3119.05	0.3864	0.38396	0.37855	0.38297	0.00402		3119.05	0.39348	0.3979	0.38813	0.39317	0.00489		3119.05	0.35172	0.3508	0.35083	0.35112	0.000524178
	3120.9	0.34178	0.33154	0.34233	0.33855	0.00608		3119.78	0.37251	0.37076	0.37526	0.37284	0.00227		3120.9	0.39276	0.39164	0.38491	0.38977	0.00425		3120.9	0.39869	0.40237	0.39316	0.39807	0.00463		3120.9	0.35884	0.35826	0.3583	0.35847	0.000325424
	3122.76	0.34789	0.33877	0.35026	0.34564	0.00607		3121.63	0.37926	0.37684	0.38202	0.37937	0.00259		3122.76	0.39931	0.39934	0.39141	0.39669	0.00457		3122.76	0.40411	0.40692	0.39858	0.40321	0.00424		3122.76	0.36604	0.36582	0.36588	0.36591	0.000115523
	3124.61	0.35473	0.34505	0.35596	0.35191	0.00598		3123.49	0.38618	0.38286	0.38902	0.38602	0.00308		3124.61	0.40603	0.40705	0.39804	0.40371	0.00493		3124.61	0.40974	0.4116	0.40435	0.40856	0.00377		3124.61	0.37352	0.37347	0.37354	0.37351	3.98092e-05
	3126.46	0.36193	0.34973	0.36126	0.35764	0.00686		3125.34	0.39324	0.38937	0.39623	0.39295	0.00344		3126.46	0.41291	0.41477	0.40479	0.41082	0.0053		3126.46	0.41556	0.41643	0.41044	0.41415	0.00324		3126.46	0.38123	0.3812	0.3813	0.38124	5.26204e-05
	3128.32	0.36919	0.35266	0.36724	0.36303	0.00904		3127.2	0.40044	0.39657	0.40365	0.40022	0.00354		3128.32	0.41994	0.4225	0.41167	0.41803	0.00566		3128.32	0.42157	0.42144	0.41682	0.41995	0.00271		3128.32	0.38855	0.38901	0.38913	0.3889	0.000305444
	3130.17	0.3761	0.36546	0.37473	0.3721	0.00579		3129.05	0.40777	0.40437	0.41125	0.4078	0.00344		3130.17	0.4271	0.43024	0.41866	0.42533	0.00599		3130.17	0.42776	0.42665	0.42348	0.42596	0.00223		3130.17	0.39644	0.39689	0.39704	0.39679	0.000310151
	3132.02	0.38314	0.37142	0.38325	0.37927	0.0068		3130.9	0.41523	0.41251	0.41901	0.41558	0.00326		3132.02	0.4344	0.43798	0.42575	0.43271	0.00628		3132.02	0.43412	0.43208	0.43037	0.43219	0.00188		3132.02	0.40362	0.40484	0.40502	0.40449	0.000757792
	3133.87	0.39052	0.38113	0.39177	0.38781	0.00581		3132.75	0.42281	0.42074	0.42692	0.42349	0.00314		3133.87	0.44181	0.44572	0.43296	0.44016	0.00654		3133.87	0.44064	0.43774	0.43749	0.43862	0.00175		3133.87	0.41205	0.41284	0.41306	0.41265	0.000532693
	3135.73	0.39742	0.38765	0.39854	0.39454	0.00599		3134.61	0.43049	0.42894	0.43495	0.43146	0.00312		3135.73	0.44933	0.45347	0.44026	0.44769	0.00676		3135.73	0.44732	0.44364	0.4448	0.44525	0.00188		3135.73	0.42012	0.42091	0.42115	0.42072	0.000540533
	3137.58	0.40428	0.3943	0.40475	0.40111	0.0059		3136.46	0.43828	0.43701	0.44311	0.43946	0.00322		3137.58	0.45695	0.46122	0.44766	0.45528	0.00693		3137.58	0.45413	0.44979	0.45228	0.45207	0.00218		3137.58	0.42845	0.42902	0.42929	0.42892	0.000430201
	3139.43	0.4116	0.40065	0.41123	0.40783	0.00622		3138.31	0.44616	0.44491	0.45135	0.44747	0.00342		3139.43	0.46465	0.46897	0.45515	0.46292	0.00707		3139.43	0.46108	0.45619	0.45991	0.45906	0.00255		3139.43	0.43743	0.43718	0.43747	0.43736	0.000157099
	3141.28	0.41864	0.40569	0.41847	0.41427	0.00743		3140.16	0.45413	0.45267	0.45969	0.45549	0.00371		3141.28	0.47244	0.47671	0.46272	0.47062	0.00717		3141.28	0.46816	0.46284	0.46768	0.46623	0.00294		3141.28	0.44564	0.44538	0.44569	0.44557	0.000166285
	3143.13	0.4251	0.41716	0.42521	0.42249	0.00462		3142.01	0.46217	0.46034	0.46809	0.46353	0.00405		3143.13	0.48029	0.48445	0.47037	0.47837	0.00723		3143.13	0.47536	0.46974	0.47555	0.47355	0.0033		3143.13	0.45445	0.45361	0.45395	0.454	0.000422961
	3144.98	0.43277	0.42232	0.43141	0.42884	0.00568		3143.86	0.47028	0.46799	0.47654	0.47161	0.00443		3144.98	0.4882	0.49218	0.4781	0.48616	0.00726		3144.98	0.48266	0.47687	0.48352	0.48102	0.00362		3144.98	0.46318	0.46187	0.46222	0.46243	0.000678448
	3146.82	0.44043	0.42704	0.43924	0.43557	0.00741		3145.71	0.47846	0.47565	0.48504	0.47972	0.00482		3146.82	0.49617	0.4999	0.4859	0.49399	0.00725		3146.82	0.49007	0.48424	0.49156	0.48863	0.00387		3146.82	0.47146	0.47016	0.47052	0.47071	0.000674157
	3148.67	0.44767	0.43548	0.4478	0.44365	0.00708		3147.55	0.48648	0.48336	0.49357	0.4878	0.00523		3148.67	0.50418	0.50761	0.49375	0.50185	0.00722		3148.67	0.49757	0.49183	0.49967	0.49636	0.00406		3148.67	0.48043	0.47862	0.47882	0.47929	0.000992514
	3150.52	0.455	0.44961	0.4559	0.4535	0.0034		3149.4	0.49459	0.49116	0.50212	0.49595	0.00561		3150.52	0.51223	0.51531	0.50133	0.50962	0.00735		3150.52	0.50515	0.49963	0.50781	0.5042	0.00417		3150.52	0.48853	0.48698	0.48714	0.48755	0.000852717
	3152.37	0.4625	0.45639	0.46397	0.46095	0.00402		3151.25	0.50281	0.49907	0.51067	0.50418	0.00592		3152.37	0.5203	0.52299	0.50919	0.51749	0.00732		3152.37	0.51281	0.50762	0.51598	0.51214	0.00422		3152.37	0.49669	0.49533	0.49546	0.49583	0.000752319
	3154.21	0.46912	0.45714	0.47153	0.46593	0.00771		3153.1	0.51109	0.5071	0.51921	0.51247	0.00617		3154.21	0.52839	0.53066	0.51732	0.52546	0.00714		3154.21	0.52053	0.51579	0.52417	0.52016	0.0042		3154.21	0.50524	0.50361	0.50377	0.50421	0.000900422
	3156.06	0.4763	0.46848	0.47512	0.4733	0.00422		3154.94	0.51936	0.51531	0.52774	0.5208	0.00634		3156.06	0.5365	0.53831	0.52571	0.53351	0.00681		3156.06	0.52831	0.52412	0.53235	0.52826	0.00412		3156.06	0.51315	0.51157	0.51207	0.51226	0.000804724
	3157.91	0.48358	0.47537	0.48179	0.48025	0.00432		3156.79	0.52761	0.52367	0.53625	0.52918	0.00644		3157.91	0.54462	0.54594	0.5339	0.54148	0.00661		3157.91	0.53615	0.53258	0.54053	0.53642	0.00398		3157.91	0.52146	0.52	0.52036	0.52061	0.00076268
	3159.75	0.49148	0.47436	0.49029	0.48538	0.00956		3158.64	0.53593	0.53208	0.54472	0.53758	0.00648		3159.75	0.55273	0.55355	0.54177	0.54935	0.00658		3159.75	0.54402	0.54117	0.54868	0.54462	0.00379		3159.75	0.52957	0.52814	0.52862	0.52878	0.00073035
	3161.6	0.49918	0.49315	0.49827	0.49687	0.00325		3160.48	0.54438	0.54046	0.55315	0.546	0.0065		3161.6	0.56083	0.56114	0.55027	0.55741	0.00619		3161.6	0.55192	0.54984	0.55679	0.55285	0.00356		3161.6	0.53729	0.53646	0.53686	0.53687	0.000412603
	3163.44	0.50696	0.49934	0.50661	0.5043	0.00431		3162.33	0.55298	0.54881	0.56152	0.55444	0.00648		3163.44	0.56893	0.5687	0.55859	0.5654	0.0059		3163.44	0.55984	0.55859	0.56485	0.5611	0.00331		3163.44	0.54498	0.54514	0.54506	0.54506	7.93145e-05
	3165.28	0.51523	0.50734	0.51761	0.51339	0.00538		3164.17	0.56169	0.55725	0.56984	0.56293	0.00638		3165.28	0.577	0.57623	0.56754	0.57359	0.00526		3165.28	0.56779	0.56739	0.57287	0.56935	0.00305		3165.28	0.55306	0.55321	0.55323	0.55317	9.22722e-05
	3167.13	0.52361	0.51414	0.52423	0.52066	0.00566		3166.01	0.57043	0.56592	0.57809	0.57148	0.00615		3167.13	0.58504	0.58374	0.57579	0.58152	0.00501		3167.13	0.57573	0.57621	0.58081	0.57759	0.0028		3167.13	0.56145	0.5617	0.56135	0.5615	0.000180536
	3168.97	0.5318	0.52849	0.53211	0.5308	0.00201		3167.86	0.57915	0.57482	0.58626	0.58008	0.00577		3168.97	0.59305	0.59122	0.58517	0.58981	0.00412		3168.97	0.58368	0.58504	0.58868	0.5858	0.00259		3168.97	0.56891	0.56969	0.56942	0.56934	0.000393111
	3170.81	0.53868	0.52821	0.53919	0.53536	0.0062		3169.7	0.58775	0.58386	0.59435	0.58866	0.0053		3170.81	0.60103	0.59866	0.59297	0.59755	0.00414		3170.81	0.59161	0.59353	0.59648	0.59387	0.00245		3170.81	0.57709	0.57772	0.57745	0.57742	0.000313907
	3172.65	0.54602	0.53821	0.54578	0.54334	0.00444		3171.54	0.59615	0.59287	0.60236	0.59713	0.00482		3172.65	0.60896	0.60607	0.60079	0.60527	0.00415		3172.65	0.59952	0.60183	0.60418	0.60185	0.00233		3172.65	0.58499	0.58559	0.58564	0.58541	0.000361073
	3174.5	0.55342	0.54436	0.55176	0.54985	0.00482		3173.38	0.60427	0.60168	0.61027	0.60541	0.00441		3174.5	0.61685	0.61345	0.60843	0.61291	0.00423		3174.5	0.6074	0.61025	0.61179	0.60981	0.00223		3174.5	0.59312	0.59343	0.59384	0.59347	0.000363918
	3176.34	0.5605	0.552	0.56	0.5575	0.00477		3175.23	0.61215	0.61012	0.61808	0.61345	0.00414		3176.34	0.62468	0.62079	0.61689	0.62079	0.00389		3176.34	0.61463	0.61852	0.6193	0.61749	0.0025		3176.34	0.60129	0.60134	0.60155	0.60139	0.000138997
	3178.18	0.56832	0.56019	0.56778	0.56543	0.00454		3177.07	0.61994	0.61813	0.6258	0.62129	0.00401		3178.18	0.63245	0.62809	0.62581	0.62878	0.00338		3178.18	0.62187	0.62666	0.62671	0.62508	0.00278		3178.18	0.60925	0.60896	0.60961	0.60927	0.000327789
	3180.02	0.57488	0.5681	0.57489	0.57263	0.00392		3178.91	0.62776	0.62572	0.6334	0.62896	0.00398		3180.02	0.64016	0.63534	0.63414	0.63655	0.00319		3180.02	0.62906	0.63466	0.63401	0.63258	0.00306		3180.02	0.61661	0.61632	0.61728	0.61673	0.000491968
	3181.86	0.5818	0.57672	0.58331	0.58061	0.00345		3180.75	0.63568	0.63304	0.64089	0.63654	0.004		3181.86	0.64781	0.64256	0.64172	0.64403	0.0033		3181.86	0.63618	0.64264	0.64119	0.64	0.00339		3181.86	0.62432	0.62384	0.62481	0.62432	0.000480689
	3183.7	0.58939	0.58082	0.591	0.58707	0.00547		3182.59	0.6436	0.64031	0.64827	0.64406	0.004		3183.7	0.65538	0.64973	0.64967	0.65159	0.00328		3183.7	0.64323	0.65058	0.64826	0.64736	0.00376		3183.7	0.63174	0.63133	0.6324	0.63182	0.000536576
	3185.54	0.59663	0.59421	0.59664	0.59583	0.0014		3184.43	0.65136	0.64771	0.65553	0.65153	0.00391		3185.54	0.66289	0.65686	0.65825	0.65933	0.00316		3185.54	0.65034	0.65844	0.65521	0.65466	0.00408		3185.54	0.63899	0.63867	0.6394	0.63902	0.000361809
	3187.37	0.60273	0.59495	0.60155	0.59974	0.00419		3186.26	0.65887	0.65535	0.66266	0.65896	0.00366		3187.37	0.67031	0.66393	0.66678	0.66701	0.00319		3187.37	0.65727	0.66617	0.66203	0.66182	0.00445		3187.37	0.64693	0.64587	0.64651	0.64644	0.000533824
	3189.21	0.60934	0.59766	0.60777	0.60493	0.00634		3188.1	0.6662	0.66317	0.66968	0.66635	0.00326		3189.21	0.67765	0.67096	0.67421	0.67427	0.00334		3189.21	0.6641	0.67377	0.66873	0.66887	0.00483		3189.21	0.65364	0.65285	0.65339	0.65329	0.000404231
	3191.05	0.61517	0.60767	0.61475	0.61253	0.00422		3189.94	0.67348	0.67104	0.67656	0.67369	0.00277		3191.05	0.6849	0.67794	0.68211	0.68165	0.00351		3191.05	0.67083	0.68083	0.6753	0.67566	0.00501		3191.05	0.66112	0.65993	0.66035	0.66047	0.000604005
	3192.89	0.62152	0.61862	0.62318	0.62111	0.00231		3191.78	0.68077	0.67883	0.68332	0.68097	0.00225		3192.89	0.69207	0.68486	0.69029	0.68907	0.00376		3192.89	0.67753	0.68778	0.68175	0.68235	0.00515		3192.89	0.66781	0.66658	0.66689	0.66709	0.000638371
	3194.72	0.62885	0.62608	0.62919	0.62804	0.00171		3193.61	0.68804	0.68635	0.68995	0.68811	0.0018		3194.72	0.69915	0.69173	0.69845	0.69644	0.0041		3194.72	0.68416	0.6944	0.68807	0.68888	0.00517		3194.72	0.67392	0.67314	0.67361	0.67356	0.000388699
	3196.56	0.63492	0.62623	0.63459	0.63191	0.00492		3195.45	0.69521	0.6934	0.69644	0.69502	0.00153		3196.56	0.70613	0.69854	0.70581	0.70349	0.00429		3196.56	0.69081	0.70071	0.69426	0.69526	0.00502		3196.56	0.68034	0.67934	0.6801	0.67993	0.00052203
	3198.39	0.64095	0.63022	0.63975	0.63697	0.00588		3197.29	0.70223	0.69989	0.70281	0.70164	0.00154		3198.39	0.71301	0.70529	0.71185	0.71005	0.00416		3198.39	0.69721	0.70668	0.70032	0.70141	0.00483		3198.39	0.68706	0.6858	0.68633	0.6864	0.000632703
	3200.23	0.64618	0.6435	0.64544	0.64504	0.00139		3199.12	0.70909	0.70594	0.70903	0.70802	0.0018		3200.23	0.7198	0.71198	0.71818	0.71665	0.00413		3200.23	0.70352	0.71248	0.70626	0.70742	0.00459		3200.23	0.69344	0.69184	0.69231	0.69253	0.000819319
	3202.06	0.65133	0.64692	0.65334	0.65053	0.00328		3200.96	0.71577	0.71184	0.71513	0.71425	0.00211		3202.06	0.72648	0.71861	0.72479	0.72329	0.00414		3202.06	0.70966	0.71801	0.71206	0.71324	0.00429		3202.06	0.69897	0.69794	0.6985	0.69847	0.000512377
	3203.9	0.65595	0.65135	0.65861	0.6553	0.00367		3202.79	0.72215	0.71785	0.72109	0.72037	0.00224		3203.9	0.73306	0.72518	0.73095	0.72973	0.00408		3203.9	0.71564	0.72334	0.71774	0.71891	0.00398		3203.9	0.70459	0.70383	0.7043	0.70424	0.000385727
	3205.73	0.66016	0.65855	0.65937	0.65936	0.000807438		3204.63	0.72813	0.72407	0.72692	0.72637	0.00208		3205.73	0.73954	0.73168	0.73672	0.73598	0.00398		3205.73	0.72143	0.72846	0.7233	0.72439	0.00364		3205.73	0.71021	0.70922	0.71003	0.70982	0.000529309
	3207.56	0.66557	0.6556	0.66389	0.66169	0.00534		3206.46	0.73371	0.73034	0.73261	0.73222	0.00172		3207.56	0.74591	0.73811	0.7434	0.74247	0.00398		3207.56	0.72712	0.73348	0.72873	0.72978	0.00331		3207.56	0.71612	0.71478	0.7155	0.71547	0.000666418
	3209.4	0.67065	0.65808	0.66839	0.66571	0.0067		3208.29	0.73899	0.73633	0.73817	0.73783	0.00137		3209.4	0.75216	0.74447	0.74911	0.74858	0.00387		3209.4	0.73283	0.73838	0.73404	0.73509	0.00292		3209.4	0.72195	0.71999	0.721	0.72098	0.000978456
	3211.23	0.67545	0.67526	0.6743	0.675	0.000615385		3210.13	0.74412	0.74178	0.74359	0.74316	0.00122		3211.23	0.75831	0.75077	0.7545	0.75452	0.00377		3211.23	0.73843	0.74311	0.73923	0.74025	0.0025		3211.23	0.72702	0.72525	0.72599	0.72609	0.000887875
	3213.06	0.68038	0.67464	0.68242	0.67914	0.00403		3211.96	0.74914	0.74669	0.74889	0.74824	0.00134		3213.06	0.76435	0.7571	0.76002	0.76049	0.00365		3213.06	0.74388	0.74773	0.74431	0.7453	0.00211		3213.06	0.73174	0.72982	0.73069	0.73075	0.00095914
	3214.89	0.68548	0.68327	0.68753	0.68543	0.00213		3213.79	0.75405	0.75124	0.75405	0.75311	0.00162		3214.89	0.77027	0.76359	0.76623	0.7667	0.00337		3214.89	0.74928	0.75196	0.74927	0.75017	0.00155		3214.89	0.73685	0.73472	0.73555	0.73571	0.00107
	3216.72	0.69079	0.68702	0.69098	0.6896	0.00223		3215.62	0.7588	0.75559	0.75908	0.75782	0.00194		3216.72	0.77608	0.76966	0.77236	0.7727	0.00322		3216.72	0.75455	0.75618	0.75412	0.75495	0.00109		3216.72	0.74127	0.73925	0.73991	0.74014	0.00103
	3218.55	0.69587	0.68761	0.69498	0.69282	0.00454		3217.45	0.76331	0.75984	0.76399	0.76238	0.00222		3218.55	0.78177	0.77548	0.77746	0.77824	0.00322		3218.55	0.75959	0.76032	0.75886	0.75959	0.000733101		3218.55	0.74514	0.74324	0.74417	0.74419	0.00094815
	3220.38	0.70025	0.69666	0.69915	0.69869	0.00184		3219.28	0.76761	0.76402	0.76876	0.7668	0.00247		3220.38	0.78735	0.78108	0.78386	0.78409	0.00314		3220.38	0.76468	0.76418	0.76349	0.76412	0.000597196		3220.38	0.74867	0.74734	0.74828	0.7481	0.000684083
	3222.21	0.70414	0.69609	0.70411	0.70145	0.00464		3221.11	0.77182	0.76829	0.7737	0.77127	0.00274		3222.21	0.79281	0.78718	0.78712	0.78904	0.00327		3222.21	0.76947	0.76779	0.76855	0.7686	0.000843102		3222.21	0.75233	0.75146	0.75213	0.75197	0.000451276
	3224.04	0.70691	0.7064	0.70764	0.70698	0.000624454		3222.94	0.77601	0.77283	0.7785	0.77578	0.00284		3224.04	0.79815	0.79291	0.7925	0.79452	0.00315		3224.04	0.77405	0.77133	0.77345	0.77294	0.00143		3224.04	0.75575	0.75522	0.75556	0.75551	0.000270809
	3225.87	0.70973	0.706	0.71014	0.70862	0.00228		3224.77	0.78016	0.77764	0.78311	0.78031	0.00274		3225.87	0.80338	0.79829	0.79636	0.79935	0.00363		3225.87	0.77846	0.77474	0.7782	0.77713	0.00207		3225.87	0.75937	0.75872	0.75904	0.75904	0.000328414
	3227.7	0.71333	0.70555	0.71415	0.71101	0.00475		3226.6	0.78421	0.78245	0.78754	0.78473	0.00259		3227.7	0.80849	0.80326	0.80101	0.80425	0.00384		3227.7	0.78276	0.77824	0.78281	0.78127	0.00262		3227.7	0.7629	0.76181	0.76238	0.76237	0.000541359
	3229.53	0.71629	0.71334	0.71558	0.71507	0.00154		3228.43	0.78811	0.78688	0.79182	0.78894	0.00257		3229.53	0.81348	0.80877	0.80529	0.80918	0.00411		3229.53	0.7869	0.7818	0.78722	0.78531	0.00304		3229.53	0.76586	0.76494	0.76551	0.76544	0.000466793
	3231.35	0.71987	0.7167	0.71943	0.71867	0.00171		3230.25	0.79187	0.79074	0.79597	0.79286	0.00275		3231.35	0.81836	0.81367	0.8086	0.81354	0.00488		3231.35	0.79084	0.78545	0.79155	0.78928	0.00334		3231.35	0.76928	0.76787	0.76877	0.76864	0.000713785
	3233.18	0.72334	0.7155	0.72327	0.7207	0.0045		3232.08	0.7955	0.79405	0.80002	0.79652	0.00311		3233.18	0.82312	0.81898	0.81271	0.81827	0.00524		3233.18	0.79464	0.78917	0.79585	0.79322	0.00356		3233.18	0.77185	0.77116	0.77156	0.77152	0.000345854
	3235.01	0.72742	0.7236	0.72612	0.72572	0.00194		3233.91	0.79897	0.79695	0.80398	0.79997	0.00362		3235.01	0.82776	0.82333	0.81687	0.82265	0.00547		3235.01	0.79828	0.79299	0.8001	0.79712	0.00369		3235.01	0.77498	0.77395	0.77435	0.77443	0.000519468
	3236.83	0.73072	0.72587	0.7305	0.72903	0.00274		3235.73	0.80231	0.79955	0.80784	0.80323	0.00422		3236.83	0.83228	0.8284	0.8214	0.82736	0.00552		3236.83	0.80181	0.79697	0.8044	0.80106	0.00377		3236.83	0.77649	0.77633	0.77692	0.77658	0.000306396
	3238.66	0.73471	0.73057	0.73568	0.73365	0.00271		3237.56	0.80554	0.80182	0.81159	0.80632	0.00493		3238.66	0.83669	0.83289	0.82493	0.8315	0.006		3238.66	0.80523	0.80096	0.80868	0.80496	0.00387		3238.66	0.77973	0.77903	0.77915	0.7793	0.000376494
	3240.48	0.73861	0.7359	0.73884	0.73778	0.00164		3239.39	0.80875	0.80371	0.81522	0.80923	0.00577		3240.48	0.84066	0.83738	0.82843	0.83549	0.00633		3240.48	0.80855	0.80491	0.81288	0.80878	0.00399		3240.48	0.78182	0.78157	0.78166	0.78168	0.000127262
	3242.31	0.74102	0.73831	0.74211	0.74048	0.00196		3241.21	0.81197	0.80539	0.81875	0.81204	0.00668		3242.31	0.84526	0.84187	0.83385	0.84033	0.00586		3242.31	0.81178	0.8089	0.81687	0.81252	0.00404		3242.31	0.78414	0.78379	0.78412	0.78402	0.00019786
	3244.13	0.74314	0.73901	0.74412	0.74209	0.00271		3243.03	0.81519	0.80729	0.82221	0.8149	0.00746		3244.13	0.8493	0.84605	0.83836	0.84457	0.00562		3244.13	0.8152	0.81302	0.82072	0.81631	0.00397		3244.13	0.78622	0.78593	0.78608	0.78608	0.00014742
	3245.96	0.74586	0.74155	0.74399	0.7438	0.00216		3244.86	0.81838	0.80979	0.8256	0.81792	0.00792		3245.96	0.85348	0.85007	0.84206	0.84854	0.00586		3245.96	0.81877	0.81702	0.82447	0.82009	0.00389		3245.96	0.78824	0.78792	0.7881	0.78809	0.000161018
	3247.78	0.74719	0.74175	0.74718	0.74537	0.00314		3246.68	0.82151	0.81291	0.82889	0.82111	0.008		3247.78	0.85732	0.85411	0.84565	0.85236	0.00603		3247.78	0.8223	0.82094	0.82809	0.82378	0.0038		3247.78	0.79058	0.79006	0.79003	0.79022	0.000312688
	3249.6	0.74799	0.74129	0.74772	0.74567	0.00379		3248.5	0.82457	0.81634	0.83205	0.82432	0.00786		3249.6	0.86085	0.85835	0.84972	0.85631	0.00584		3249.6	0.82575	0.82448	0.83159	0.82727	0.00379		3249.6	0.79261	0.79215	0.79212	0.79229	0.000271738
	3251.42	0.74941	0.7521	0.74885	0.75012	0.00174		3250.33	0.82757	0.81967	0.83502	0.82742	0.00768		3251.42	0.86452	0.86184	0.8543	0.86022	0.0053		3251.42	0.82923	0.82784	0.83497	0.83068	0.00378		3251.42	0.7942	0.79405	0.79435	0.7942	0.0001496
	3253.24	0.74993	0.73989	0.75122	0.74702	0.0062		3252.15	0.83057	0.82274	0.8378	0.83037	0.00753		3253.24	0.86834	0.86525	0.85931	0.8643	0.00459		3253.24	0.83273	0.8311	0.83828	0.83404	0.00376		3253.24	0.79589	0.79578	0.79621	0.79596	0.000224645
	3255.07	0.75165	0.75049	0.75293	0.75169	0.00122		3253.97	0.8336	0.82572	0.84044	0.83326	0.00737		3255.07	0.87164	0.86893	0.86289	0.86782	0.00448		3255.07	0.83621	0.83432	0.84136	0.8373	0.00364		3255.07	0.79707	0.79754	0.79783	0.79748	0.000385319
	3256.89	0.75343	0.75205	0.75216	0.75254	0.000767905		3255.79	0.83665	0.82887	0.84301	0.83617	0.00708		3256.89	0.87485	0.87254	0.8668	0.8714	0.00415		3256.89	0.83973	0.83751	0.8444	0.84055	0.00352		3256.89	0.79908	0.79902	0.79969	0.79926	0.00037358
	3258.71	0.75611	0.74965	0.7559	0.75389	0.00367		3257.61	0.83964	0.83229	0.84552	0.83915	0.00663		3258.71	0.8776	0.87641	0.86958	0.87453	0.00433		3258.71	0.84324	0.8405	0.84744	0.84373	0.00349		3258.71	0.80074	0.80083	0.80135	0.80097	0.000326909
	3260.53	0.75846	0.74979	0.75687	0.75504	0.00462		3259.43	0.84255	0.83594	0.84796	0.84215	0.00602		3260.53	0.88038	0.87978	0.87393	0.87803	0.00356		3260.53	0.84668	0.84371	0.85043	0.84694	0.00337		3260.53	0.8017	0.80231	0.80264	0.80222	0.000480493
	3262.35	0.76024	0.75942	0.75913	0.7596	0.000576686		3261.25	0.84536	0.83976	0.85029	0.84514	0.00527		3262.35	0.88333	0.88297	0.8775	0.88127	0.00326		3262.35	0.85	0.84689	0.85328	0.85006	0.00319		3262.35	0.80314	0.80423	0.80419	0.80386	0.000619564
	3264.17	0.76232	0.75869	0.76411	0.7617	0.00276		3263.07	0.84809	0.84377	0.85247	0.84811	0.00435		3264.17	0.88597	0.88568	0.88139	0.88435	0.00256		3264.17	0.8535	0.85018	0.85605	0.85325	0.00294		3264.17	0.805	0.80561	0.80573	0.80545	0.000389066
	3265.98	0.76458	0.76126	0.76647	0.7641	0.00263		3264.89	0.85083	0.84791	0.8545	0.85108	0.0033		3265.98	0.88877	0.8886	0.88594	0.88777	0.00158		3265.98	0.85688	0.85359	0.85861	0.85636	0.00255		3265.98	0.80679	0.80732	0.80729	0.80713	0.000296107
	3267.8	0.76671	0.76785	0.7677	0.76742	0.000619021		3266.71	0.85368	0.85195	0.85645	0.85403	0.00227		3267.8	0.89151	0.89145	0.88969	0.89089	0.00103		3267.8	0.86021	0.85702	0.8611	0.85944	0.00215		3267.8	0.80816	0.80888	0.80876	0.8086	0.000386582
	3269.62	0.76761	0.7611	0.76779	0.7655	0.00381		3268.53	0.85663	0.85549	0.8584	0.85684	0.00147		3269.62	0.89371	0.89418	0.89281	0.89357	0.000697684		3269.62	0.86339	0.86026	0.86349	0.86238	0.00184		3269.62	0.81016	0.81053	0.81025	0.81031	0.000195647
	3271.44	0.77036	0.76671	0.76808	0.76838	0.00184		3270.35	0.85954	0.85822	0.86043	0.85939	0.00111		3271.44	0.89615	0.89687	0.89585	0.89629	0.000520146		3271.44	0.86642	0.86348	0.86577	0.86522	0.00154		3271.44	0.81211	0.81223	0.8115	0.81195	0.000395573
	3273.25	0.77224	0.76191	0.77019	0.76811	0.00547		3272.16	0.86224	0.86019	0.86252	0.86165	0.00127		3273.25	0.89851	0.89918	0.89769	0.89846	0.000749505		3273.25	0.86936	0.86677	0.86787	0.868	0.0013		3273.25	0.81347	0.81343	0.81279	0.81323	0.000382508
	3275.07	0.77364	0.77151	0.77345	0.77287	0.00118		3273.98	0.86466	0.86179	0.86463	0.86369	0.00165		3275.07	0.90095	0.90162	0.9012	0.90126	0.000339833		3275.07	0.87217	0.87011	0.86989	0.87072	0.00126		3275.07	0.81567	0.81471	0.81417	0.81485	0.000762103
	3276.89	0.77452	0.77525	0.77493	0.7749	0.000361931		3275.79	0.86689	0.86348	0.86668	0.86568	0.00191		3276.89	0.90284	0.90393	0.90368	0.90348	0.000569179		3276.89	0.87479	0.87348	0.87183	0.87336	0.00148		3276.89	0.81677	0.81605	0.81569	0.81617	0.000548785
	3278.7	0.77603	0.77055	0.77829	0.77495	0.00398		3277.61	0.86908	0.8655	0.86869	0.86775	0.00196		3278.7	0.90496	0.90618	0.90752	0.90622	0.00128		3278.7	0.87716	0.87685	0.87371	0.87591	0.00191		3278.7	0.81824	0.81729	0.81729	0.8176	0.000550127
	3280.52	0.77654	0.7742	0.77888	0.77654	0.00234		3279.43	0.87133	0.86777	0.87069	0.86993	0.0019		3280.52	0.90718	0.90834	0.90951	0.90834	0.00117		3280.52	0.87941	0.88015	0.87562	0.8784	0.00243		3280.52	0.81957	0.81871	0.81858	0.81896	0.0005344
	3282.33	0.7786	0.779	0.77844	0.77868	0.000287172		3281.24	0.87365	0.87009	0.8727	0.87215	0.00184		3282.33	0.90911	0.9105	0.91167	0.91043	0.00128		3282.33	0.88137	0.88328	0.87748	0.88071	0.00296		3282.33	0.82169	0.82022	0.82023	0.82071	0.000844468
	3284.14	0.78046	0.77514	0.77926	0.77828	0.00279		3283.06	0.87597	0.87236	0.8747	0.87434	0.00183		3284.14	0.9108	0.91298	0.91283	0.9122	0.00122		3284.14	0.88307	0.88629	0.87925	0.88287	0.00352		3284.14	0.82309	0.82144	0.82156	0.82203	0.000923463
	3285.96	0.78181	0.77227	0.77902	0.7777	0.0049		3284.87	0.87827	0.87463	0.87664	0.87651	0.00183		3285.96	0.91283	0.91497	0.91488	0.91422	0.00121		3285.96	0.88467	0.88915	0.88098	0.88493	0.00409		3285.96	0.82502	0.8228	0.82303	0.82361	0.00122
	3287.77	0.78309	0.77836	0.78113	0.78086	0.00238		3286.68	0.88063	0.87703	0.8785	0.87872	0.00181		3287.77	0.91426	0.91689	0.91659	0.91591	0.00144		3287.77	0.88634	0.89208	0.88278	0.88707	0.0047		3287.77	0.82609	0.82432	0.82455	0.82499	0.000959898
	3289.58	0.78447	0.78135	0.78547	0.78376	0.00215		3288.5	0.88304	0.87954	0.88028	0.88095	0.00185		3289.58	0.91609	0.91878	0.91775	0.91754	0.00136		3289.58	0.88806	0.89488	0.88458	0.88917	0.00523		3289.58	0.8278	0.82621	0.82628	0.82676	0.000895016
	3291.4	0.78732	0.78876	0.79104	0.78904	0.00187		3290.31	0.88536	0.88195	0.88202	0.88311	0.00195		3291.4	0.918	0.92089	0.91897	0.91929	0.00147		3291.4	0.88972	0.89742	0.88637	0.89117	0.00567		3291.4	0.82912	0.82758	0.82785	0.82818	0.000820729
	3293.21	0.79083	0.78856	0.79187	0.79042	0.00169		3292.12	0.88735	0.88399	0.88379	0.88504	0.002		3293.21	0.91971	0.92314	0.9213	0.92138	0.00172		3293.21	0.89124	0.89959	0.88814	0.89299	0.00592		3293.21	0.83074	0.8294	0.82932	0.82982	0.000795991
	3295.02	0.79366	0.79237	0.79314	0.79306	0.000645924		3293.93	0.88891	0.88552	0.88563	0.88668	0.00193		3295.02	0.92137	0.92451	0.92213	0.92267	0.00164		3295.02	0.89277	0.90138	0.88992	0.89469	0.00597		3295.02	0.83181	0.83137	0.83121	0.83146	0.000309578
	3296.83	0.79642	0.78472	0.79351	0.79155	0.00609		3295.74	0.89017	0.88657	0.88753	0.88809	0.00186		3296.83	0.92312	0.9266	0.92326	0.92432	0.00197		3296.83	0.89429	0.90291	0.89175	0.89632	0.00585		3296.83	0.83263	0.83294	0.83284	0.8328	0.000160351
	3298.64	0.79945	0.79595	0.79759	0.79767	0.00175		3297.55	0.89135	0.8874	0.88949	0.88941	0.00198		3298.64	0.92483	0.92854	0.92475	0.92604	0.00217		3298.64	0.89573	0.90419	0.89349	0.89781	0.00565		3298.64	0.83367	0.83478	0.83465	0.83437	0.000604558
	3300.45	0.80126	0.79725	0.80161	0.80004	0.00242		3299.36	0.89263	0.88826	0.89143	0.89077	0.00226		3300.45	0.92632	0.93079	0.92611	0.92774	0.00264		3300.45	0.89717	0.90513	0.89513	0.89915	0.00528		3300.45	0.83574	0.83651	0.83643	0.83623	0.000426798
	3302.26	0.80228	0.806	0.8061	0.8048	0.00218		3301.17	0.89399	0.88931	0.8933	0.8922	0.00253		3302.26	0.92754	0.93243	0.92753	0.92917	0.00283		3302.26	0.8985	0.90576	0.89668	0.90031	0.0048		3302.26	0.83686	0.83836	0.83832	0.83785	0.000852778
	3304.07	0.80416	0.80172	0.80523	0.80371	0.0018		3302.98	0.89535	0.89054	0.89507	0.89366	0.0027		3304.07	0.92888	0.93417	0.92893	0.93066	0.00304		3304.07	0.89966	0.90645	0.89812	0.90141	0.00443		3304.07	0.83855	0.84022	0.84022	0.83966	0.00096775
	3305.88	0.80578	0.80149	0.80528	0.80418	0.00235		3304.79	0.89662	0.89184	0.89679	0.89508	0.00281		3305.88	0.9302	0.93619	0.92981	0.93207	0.00357		3305.88	0.90076	0.90702	0.89943	0.9024	0.00406		3305.88	0.84102	0.84242	0.84232	0.84192	0.000784837
	3307.68	0.80714	0.79924	0.80584	0.80407	0.00424		3306.6	0.89777	0.89311	0.89851	0.89646	0.00293		3307.68	0.93175	0.93782	0.93046	0.93334	0.00393		3307.68	0.90182	0.90776	0.9006	0.90339	0.00383		3307.68	0.84284	0.84428	0.84421	0.84378	0.000808714
	3309.49	0.80869	0.80668	0.80747	0.80762	0.00101		3308.41	0.89891	0.89434	0.90027	0.89784	0.00311		3309.49	0.93348	0.93962	0.93126	0.93478	0.00433		3309.49	0.90275	0.9087	0.90159	0.90434	0.00381		3309.49	0.84467	0.84639	0.84595	0.84567	0.000891365
	3311.3	0.81039	0.80898	0.80955	0.80964	0.000709816		3310.22	0.90014	0.89558	0.90206	0.89926	0.00333		3311.3	0.93451	0.94123	0.93206	0.93593	0.00475		3311.3	0.9036	0.90949	0.9026	0.90523	0.00372		3311.3	0.84693	0.84829	0.84795	0.84772	0.000709852
	3313.11	0.81187	0.80517	0.813	0.81001	0.00423		3312.02	0.90144	0.8968	0.90385	0.9007	0.00359		3313.11	0.93655	0.94233	0.9325	0.93713	0.00494		3313.11	0.90438	0.91013	0.90361	0.90604	0.00356		3313.11	0.84968	0.85052	0.85006	0.85009	0.000419687
	3314.91	0.8143	0.81227	0.81414	0.81357	0.00113		3313.83	0.90272	0.89788	0.90562	0.90207	0.00391		3314.91	0.93775	0.94456	0.93273	0.93835	0.00593		3314.91	0.9051	0.91056	0.90462	0.90676	0.0033		3314.91	0.85179	0.85259	0.85223	0.8522	0.000399326
	3316.72	0.81735	0.81655	0.81681	0.8169	0.000408442		3315.64	0.90392	0.89879	0.90735	0.90335	0.00431		3316.72	0.93924	0.94652	0.9324	0.93939	0.00706		3316.72	0.90591	0.91087	0.90565	0.90747	0.00294		3316.72	0.85428	0.85442	0.85415	0.85428	0.000134079
	3318.52	0.8203	0.81443	0.82159	0.81877	0.00382		3317.44	0.90505	0.89969	0.90903	0.90459	0.00468		3318.52	0.9404	0.94792	0.9333	0.94054	0.00731		3318.52	0.90672	0.91105	0.90666	0.90814	0.00252		3318.52	0.85713	0.8566	0.85657	0.85677	0.000315129
	3320.33	0.8225	0.82145	0.82324	0.8224	0.000897037		3319.25	0.90622	0.90086	0.91066	0.90591	0.00491		3320.33	0.94157	0.94951	0.93367	0.94158	0.00792		3320.33	0.90759	0.91105	0.90768	0.90878	0.00197		3320.33	0.85938	0.85888	0.85885	0.85904	0.000297267
	3322.13	0.82462	0.82546	0.82513	0.82507	0.000420652		3321.05	0.90753	0.90241	0.91227	0.9074	0.00493		3322.13	0.94379	0.95094	0.93527	0.94333	0.00785		3322.13	0.90854	0.91098	0.90875	0.90942	0.00135		3322.13	0.86202	0.86125	0.86113	0.86147	0.000484381
	3323.94	0.82778	0.82123	0.82752	0.82551	0.00371		3322.86	0.90904	0.90426	0.9139	0.90907	0.00482		3323.94	0.94524	0.95225	0.9365	0.94467	0.00789		3323.94	0.90955	0.91072	0.9099	0.91006	0.000602723		3323.94	0.86494	0.86393	0.86364	0.86417	0.000680132
	3325.74	0.83121	0.82698	0.83023	0.82947	0.00222		3324.66	0.91075	0.90622	0.91558	0.91085	0.00468		3325.74	0.94655	0.95371	0.93822	0.94616	0.00775		3325.74	0.91058	0.9103	0.91104	0.91064	0.000372619		3325.74	0.86801	0.86632	0.86627	0.86687	0.000988793
	3327.54	0.83491	0.83045	0.8326	0.83266	0.00223		3326.46	0.9126	0.90818	0.91732	0.9127	0.00457		3327.54	0.94784	0.95555	0.93865	0.94735	0.00846		3327.54	0.91171	0.90992	0.91223	0.91129	0.00121		3327.54	0.87114	0.86871	0.86891	0.86959	0.00135
	3329.35	0.83799	0.8373	0.83805	0.83778	0.000420018		3328.27	0.91452	0.91002	0.91913	0.91456	0.00456		3329.35	0.94912	0.95779	0.93994	0.94895	0.00893		3329.35	0.91306	0.90951	0.91347	0.91201	0.00217		3329.35	0.87388	0.87166	0.87172	0.87242	0.00127
	3331.15	0.84152	0.83547	0.84234	0.83978	0.00375		3330.07	0.91648	0.91168	0.92101	0.91639	0.00467		3331.15	0.951	0.95978	0.94195	0.95091	0.00891		3331.15	0.91463	0.90927	0.91482	0.91291	0.00315		3331.15	0.87654	0.87467	0.87426	0.87516	0.00121
	3332.95	0.84496	0.84702	0.84723	0.8464	0.00126		3331.87	0.91845	0.91318	0.92293	0.91819	0.00488		3332.95	0.9522	0.96159	0.94317	0.95232	0.00921		3332.95	0.91612	0.90909	0.91611	0.91377	0.00405		3332.95	0.87971	0.87734	0.87698	0.87801	0.00148
	3334.75	0.84874	0.84771	0.84934	0.8486	0.0008284		3333.67	0.92046	0.91455	0.92487	0.91996	0.00518		3334.75	0.95337	0.963	0.94423	0.95353	0.00938		3334.75	0.91765	0.909	0.91742	0.91469	0.00493		3334.75	0.88198	0.88044	0.87969	0.8807	0.00116
	3336.55	0.85268	0.85113	0.85305	0.85229	0.00102		3335.47	0.92253	0.91575	0.92686	0.92171	0.0056		3336.55	0.95476	0.96431	0.9448	0.95463	0.00975		3336.55	0.91916	0.90908	0.91875	0.91566	0.00571		3336.55	0.8848	0.88331	0.88314	0.88375	0.000911972
	3338.35	0.856	0.84774	0.85371	0.85248	0.00426		3337.28	0.92468	0.91682	0.92888	0.92346	0.00612		3338.35	0.95646	0.96601	0.94662	0.95636	0.0097		3338.35	0.92069	0.90951	0.92016	0.91679	0.00631		3338.35	0.88682	0.88652	0.88617	0.8865	0.000322216
	3340.15	0.85887	0.85791	0.85714	0.85797	0.000867701		3339.08	0.9269	0.91797	0.93089	0.92525	0.00661		3340.15	0.95798	0.96741	0.94838	0.95792	0.00951		3340.15	0.9222	0.91018	0.92159	0.91799	0.00677		3340.15	0.88837	0.88949	0.88943	0.88909	0.00063143
	3341.95	0.86126	0.85654	0.86184	0.85988	0.00291		3340.88	0.92915	0.91948	0.93283	0.92715	0.0069		3341.95	0.9594	0.96899	0.94945	0.95928	0.00977		3341.95	0.92355	0.91114	0.92305	0.91924	0.00703		3341.95	0.89143	0.89241	0.89245	0.8921	0.000579944
	3343.75	0.86481	0.86607	0.86731	0.86606	0.00125		3342.67	0.93141	0.92151	0.93472	0.92921	0.00687		3343.75	0.96081	0.97038	0.95037	0.96052	0.01001		3343.75	0.92487	0.91225	0.9245	0.92054	0.00718		3343.75	0.89427	0.89568	0.89533	0.89509	0.000732477
	3345.55	0.86885	0.86941	0.86921	0.86916	0.000284147		3344.47	0.93369	0.92408	0.9366	0.93145	0.00655		3345.55	0.96262	0.97208	0.9519	0.9622	0.0101		3345.55	0.92625	0.91344	0.92598	0.92189	0.00732		3345.55	0.89729	0.89906	0.89817	0.89817	0.000884204
	3347.35	0.87285	0.86994	0.87277	0.87185	0.00166		3346.27	0.93604	0.92713	0.93851	0.93389	0.00599		3347.35	0.96363	0.97354	0.95375	0.96364	0.00989		3347.35	0.92765	0.91497	0.92745	0.92336	0.00726		3347.35	0.90064	0.90241	0.90154	0.90153	0.000883005
	3349.15	0.87752	0.87009	0.8755	0.87437	0.00384		3348.07	0.9385	0.93054	0.9405	0.93651	0.00527		3349.15	0.96545	0.97437	0.95635	0.96539	0.00901		3349.15	0.9291	0.91661	0.92884	0.92485	0.00714		3349.15	0.90387	0.90548	0.90518	0.90484	0.000855424
	3350.94	0.88183	0.87977	0.87934	0.88031	0.00133		3349.87	0.94101	0.93419	0.94259	0.93926	0.00447		3350.94	0.96677	0.97547	0.95809	0.96678	0.00869		3350.94	0.93071	0.91852	0.93015	0.92646	0.00688		3350.94	0.90669	0.90886	0.90859	0.90805	0.00118
	3352.74	0.88539	0.88418	0.88687	0.88548	0.00135		3351.67	0.94348	0.93797	0.94475	0.94207	0.0036		3352.74	0.96842	0.97678	0.95948	0.96823	0.00865		3352.74	0.93242	0.92055	0.93152	0.92816	0.00661		3352.74	0.91052	0.91226	0.91207	0.91162	0.000958412
	3354.54	0.88901	0.88837	0.89173	0.8897	0.00179		3353.46	0.94582	0.94175	0.94695	0.94484	0.00273		3354.54	0.96968	0.97825	0.96128	0.96974	0.00848		3354.54	0.93424	0.92283	0.93306	0.93004	0.00628		3354.54	0.91466	0.91562	0.9155	0.91526	0.000526907
	3356.33	0.89349	0.89858	0.89428	0.89545	0.00274		3355.26	0.94802	0.94535	0.94913	0.9475	0.00194		3356.33	0.97088	0.9799	0.96308	0.97129	0.00841		3356.33	0.93604	0.92531	0.93473	0.93203	0.00586		3356.33	0.91828	0.91944	0.91882	0.91885	0.000577185
	3358.13	0.89709	0.88995	0.89675	0.8946	0.00403		3357.05	0.95013	0.94864	0.95125	0.95	0.00131		3358.13	0.9719	0.98098	0.96386	0.97225	0.00856		3358.13	0.93789	0.928	0.93663	0.93417	0.00538		3358.13	0.92188	0.92226	0.92245	0.9222	0.000288118
	3359.92	0.90054	0.89783	0.89966	0.89934	0.00138		3358.85	0.9522	0.95164	0.95329	0.95238	0.000838912		3359.92	0.97327	0.98223	0.96539	0.97363	0.00843		3359.92	0.93972	0.9308	0.93886	0.93646	0.00492		3359.92	0.92555	0.92561	0.92601	0.92572	0.000251766
	3361.72	0.90454	0.9018	0.90207	0.9028	0.00151		3360.64	0.95427	0.95447	0.95528	0.95468	0.000534163		3361.72	0.97468	0.98423	0.96746	0.97546	0.00841		3361.72	0.94155	0.93402	0.94115	0.93891	0.00424		3361.72	0.92969	0.92859	0.92925	0.92918	0.000551611
	3363.51	0.90717	0.90737	0.90892	0.90782	0.00095572		3362.44	0.95641	0.95711	0.95729	0.95694	0.000460136		3363.51	0.97609	0.98524	0.96982	0.97705	0.00776		3363.51	0.94334	0.93744	0.94356	0.94144	0.00347		3363.51	0.9328	0.93186	0.9327	0.93245	0.000520674
	3365.31	0.9119	0.9094	0.91239	0.91123	0.0016		3364.23	0.95863	0.95937	0.95936	0.95912	0.000424087		3365.31	0.97737	0.98631	0.97247	0.97871	0.00702		3365.31	0.94521	0.94111	0.94602	0.94412	0.00263		3365.31	0.93603	0.93582	0.93645	0.9361	0.000318532
	3367.1	0.9159	0.91789	0.91547	0.91642	0.00129		3366.03	0.96083	0.96111	0.96151	0.96115	0.000341418		3367.1	0.97856	0.9877	0.97442	0.98023	0.00679		3367.1	0.94701	0.94478	0.94848	0.94676	0.00186		3367.1	0.94037	0.93957	0.93962	0.93985	0.000447175
	3368.89	0.9203	0.91515	0.9191	0.91818	0.00269		3367.82	0.96289	0.96243	0.9637	0.96301	0.000640135		3368.89	0.97971	0.98869	0.97672	0.9817	0.00623		3368.89	0.94895	0.9485	0.95093	0.94946	0.00129		3368.89	0.944	0.94311	0.94286	0.94332	0.000598621
	3370.68	0.92476	0.92135	0.92503	0.92371	0.00205		3369.61	0.96477	0.9636	0.96587	0.96475	0.00113		3370.68	0.98105	0.98931	0.97696	0.98244	0.00629		3370.68	0.95096	0.95214	0.9534	0.95217	0.00122		3370.68	0.94756	0.94649	0.94619	0.94674	0.000722958
	3372.48	0.92868	0.92973	0.92804	0.92882	0.000852525		3371.41	0.96658	0.96481	0.968	0.96646	0.0016		3372.48	0.98234	0.98986	0.97838	0.98353	0.00583		3372.48	0.95314	0.9557	0.95578	0.95488	0.0015		3372.48	0.95032	0.94965	0.94943	0.9498	0.000464161
	3374.27	0.93142	0.9354	0.93464	0.93382	0.00211		3373.2	0.96852	0.96604	0.97014	0.96824	0.00207		3374.27	0.98403	0.99115	0.97995	0.98504	0.00567		3374.27	0.95544	0.95909	0.95806	0.95753	0.00188		3374.27	0.95373	0.95267	0.9527	0.95303	0.000605679
	3376.06	0.9344	0.92981	0.93453	0.93291	0.00268		3374.99	0.97067	0.96717	0.97231	0.97005	0.00263		3376.06	0.98534	0.99165	0.98092	0.98597	0.00539		3376.06	0.95776	0.9623	0.96023	0.9601	0.00227		3376.06	0.95708	0.95603	0.95608	0.9564	0.000588868
	3377.85	0.93736	0.94158	0.93696	0.93863	0.00256		3376.78	0.97293	0.96807	0.9745	0.97183	0.00335		3377.85	0.98655	0.99281	0.98285	0.9874	0.00504		3377.85	0.9602	0.96525	0.96248	0.96264	0.00253		3377.85	0.96033	0.95936	0.95915	0.95961	0.000630929
	3379.64	0.93996	0.9288	0.93906	0.93594	0.0062		3378.57	0.97509	0.96878	0.97665	0.97351	0.00417		3379.64	0.98796	0.9932	0.98403	0.9884	0.0046		3379.64	0.96271	0.96794	0.96467	0.96511	0.00264		3379.64	0.96398	0.96235	0.96223	0.96286	0.000974501
	3381.43	0.94325	0.95012	0.94272	0.94536	0.00413		3380.36	0.97704	0.96951	0.97871	0.97509	0.0049		3381.43	0.98877	0.99411	0.98493	0.98927	0.00461		3381.43	0.96528	0.9705	0.96682	0.96754	0.00268		3381.43	0.96554	0.96514	0.96515	0.96528	0.000228687
	3383.22	0.94669	0.94236	0.94593	0.94499	0.00231		3382.15	0.97883	0.97048	0.98064	0.97665	0.00542		3383.22	0.98993	0.99463	0.9869	0.99049	0.00389		3383.22	0.96791	0.97277	0.9689	0.96986	0.00256		3383.22	0.96817	0.96854	0.96826	0.96832	0.000193116
	3385.01	0.95077	0.94887	0.95143	0.95036	0.00133		3383.94	0.9806	0.97179	0.98246	0.97828	0.0057		3385.01	0.99124	0.99571	0.98764	0.99153	0.00404		3385.01	0.97056	0.97509	0.97095	0.9722	0.00251		3385.01	0.97124	0.97141	0.97142	0.97136	0.000102578
	3386.79	0.95575	0.95579	0.95392	0.95515	0.00107		3385.73	0.98243	0.97341	0.98426	0.98004	0.00581		3386.79	0.99205	0.99633	0.9886	0.99233	0.00387		3386.79	0.97323	0.97744	0.97305	0.97457	0.00249		3386.79	0.974	0.97371	0.9743	0.97401	0.000297861
	3388.58	0.95994	0.95725	0.95987	0.95902	0.00153		3387.52	0.98433	0.97519	0.98606	0.98186	0.00584		3388.58	0.99267	0.99697	0.98981	0.99315	0.00361		3388.58	0.97588	0.9797	0.9752	0.97693	0.00242		3388.58	0.97763	0.97646	0.97688	0.97699	0.000589665
	3390.37	0.96395	0.96555	0.96495	0.96482	0.000809055		3389.3	0.98622	0.97687	0.98777	0.98362	0.0059		3390.37	0.99367	0.99754	0.99237	0.99453	0.00269		3390.37	0.9783	0.98195	0.97723	0.97916	0.00248		3390.37	0.98055	0.97925	0.97938	0.97972	0.000715068
	3392.16	0.96617	0.96665	0.96787	0.9669	0.000877143		3391.09	0.98804	0.97824	0.98932	0.9852	0.00606		3392.16	0.99479	0.99807	0.99375	0.99554	0.00226		3392.16	0.98048	0.98406	0.97915	0.98123	0.00254		3392.16	0.98318	0.98161	0.98171	0.98217	0.000875678
	3393.94	0.96881	0.97289	0.97137	0.97102	0.00206		3392.88	0.98964	0.97935	0.99069	0.98656	0.00627		3393.94	0.99507	0.99882	0.99509	0.99632	0.00216		3393.94	0.98268	0.98608	0.98096	0.98324	0.00261		3393.94	0.98505	0.98387	0.98393	0.98428	0.000663577
	3395.73	0.97018	0.96848	0.97074	0.9698	0.00118		3394.67	0.99097	0.98055	0.99192	0.98781	0.00631		3395.73	0.99602	0.99951	0.99642	0.99732	0.00191		3395.73	0.98482	0.9879	0.98255	0.98509	0.00268		3395.73	0.9872	0.98597	0.9863	0.98649	0.000635525
	3397.52	0.97349	0.97339	0.97018	0.97235	0.00188		3396.45	0.99207	0.98222	0.99307	0.98912	0.00599		3397.52	0.99706	0.99978	0.99695	0.99793	0.00161		3397.52	0.98682	0.98966	0.98398	0.98682	0.00284		3397.52	0.9889	0.98783	0.98837	0.98837	0.000533662
	3399.3	0.97464	0.96627	0.97174	0.97089	0.00425		3398.24	0.99306	0.98445	0.99415	0.99055	0.00531		3399.3	0.99746	0.99977	0.99724	0.99816	0.0014		3399.3	0.98863	0.991	0.98521	0.98828	0.00291		3399.3	0.99041	0.98942	0.99007	0.98997	0.000501755
	3401.09	0.97531	0.97386	0.97442	0.97453	0.000729749		3400.02	0.99397	0.98695	0.99518	0.99203	0.00444		3401.09	0.99817	0.99979	0.99779	0.99858	0.00106		3401.09	0.99035	0.99202	0.98637	0.98958	0.0029		3401.09	0.99238	0.99109	0.99167	0.99172	0.000642264
	3402.87	0.97719	0.98232	0.97817	0.97923	0.00272		3401.81	0.99481	0.98933	0.99617	0.99344	0.00362		3402.87	0.99914	1	0.99763	0.99893	0.0012		3402.87	0.99177	0.99269	0.98747	0.99064	0.00279		3402.87	0.99311	0.99292	0.99328	0.99311	0.000181857
	3404.65	0.97894	0.97825	0.98258	0.97992	0.00233		3403.59	0.99564	0.9913	0.99714	0.99469	0.00303		3404.65	0.99908	0.99998	0.99776	0.99894	0.00112		3404.65	0.99288	0.99337	0.98849	0.99158	0.00269		3404.65	0.99457	0.99429	0.99463	0.9945	0.000182112
	3406.44	0.9806	0.98588	0.98305	0.98318	0.00264		3405.38	0.99648	0.9928	0.99807	0.99578	0.0027		3406.44	0.99978	0.99975	0.99897	0.9995	0.00046011		3406.44	0.99375	0.99395	0.9895	0.9924	0.00251		3406.44	0.9959	0.99534	0.99607	0.99577	0.00038086
	3408.22	0.983	0.98176	0.98166	0.98214	0.000746816		3407.16	0.99731	0.99396	0.99888	0.99672	0.00251		3408.22	1	0.99947	0.99996	0.99981	0.000293129		3408.22	0.99453	0.99463	0.99059	0.99325	0.0023		3408.22	0.99688	0.99646	0.99729	0.99687	0.000417645
	3410	0.98541	0.98098	0.9826	0.983	0.00224		3408.94	0.99809	0.99507	0.99951	0.99755	0.00227		3410	0.99982	0.99897	1	0.9996	0.000548881		3410	0.99495	0.9954	0.99159	0.99398	0.00208		3410	0.99755	0.99736	0.99843	0.99778	0.000570251
	3411.79	0.98728	0.98217	0.98582	0.98509	0.00263		3410.72	0.99878	0.99636	0.99988	0.99834	0.0018		3411.79	0.9994	0.99818	0.99886	0.99881	0.000614323		3411.79	0.99519	0.99612	0.99264	0.99465	0.0018		3411.79	0.9981	0.99829	0.99904	0.99848	0.000495116
	3413.57	0.98945	0.99071	0.98885	0.98967	0.000950642		3412.51	0.99936	0.99787	1	0.99908	0.00109		3413.57	0.99871	0.99788	0.99756	0.99805	0.000591306		3413.57	0.99517	0.99667	0.99363	0.99516	0.00152		3413.57	0.99873	0.99888	0.99949	0.99903	0.000403441
	3415.35	0.99074	0.99759	0.99176	0.99336	0.00369		3414.29	0.99976	0.99924	0.99988	0.99963	0.000336237		3415.35	0.99795	0.99672	0.99687	0.99718	0.000669564		3415.35	0.99494	0.99714	0.99446	0.99551	0.00143		3415.35	0.99877	0.99954	0.99977	0.99936	0.000524613
	3417.13	0.99304	0.98721	0.99529	0.99185	0.00417		3416.07	0.99996	1	0.99956	0.99984	0.000243627		3417.13	0.99723	0.99583	0.9953	0.99612	0.000997713		3417.13	0.99453	0.9973	0.99508	0.99563	0.00147		3417.13	0.99962	0.99981	1	0.99981	0.000189277
	3418.91	0.99485	0.99631	0.99485	0.99534	0.00084547		3417.85	1	0.99989	0.99911	0.99967	0.000488257		3418.91	0.99641	0.99431	0.9953	0.99534	0.00105		3418.91	0.99392	0.99726	0.9955	0.99556	0.00167		3418.91	1	0.99999	0.9999	0.99996	5.44246e-05
	3420.69	0.99537	1	0.99507	0.99681	0.00276		3419.63	0.99986	0.99911	0.99854	0.99917	0.000660673		3420.69	0.99505	0.99314	0.99358	0.99392	0.000998331		3420.69	0.99308	0.99711	0.99568	0.99529	0.00205		3420.69	0.9997	1	0.99982	0.99984	0.000149079
	3422.47	0.99625	0.99109	0.99649	0.99461	0.00305		3421.41	0.99942	0.99802	0.99785	0.99843	0.000860448		3422.47	0.99342	0.99129	0.99181	0.99217	0.00111		3422.47	0.99197	0.99652	0.99551	0.99467	0.00239		3422.47	0.99909	0.99954	0.99947	0.99936	0.00024267
	3424.25	0.99455	0.9962	0.99429	0.99501	0.00104		3423.19	0.99858	0.99679	0.99703	0.99747	0.000972733		3424.25	0.99221	0.98953	0.99132	0.99102	0.00136		3424.25	0.99062	0.99545	0.99495	0.99368	0.00266		3424.25	0.99827	0.99928	0.99901	0.99885	0.000523949
	3426.03	0.99357	0.99268	0.9929	0.99305	0.000463376		3424.97	0.99733	0.99537	0.99607	0.99625	0.000990354		3426.03	0.99086	0.98816	0.98931	0.98944	0.00136		3426.03	0.98908	0.99406	0.99396	0.99237	0.00285		3426.03	0.99906	0.99847	0.99854	0.99869	0.000322333
	3427.81	0.99219	0.99162	0.9924	0.99207	0.000403238		3426.75	0.99573	0.99369	0.99493	0.99478	0.00103		3427.81	0.98859	0.98657	0.98727	0.98748	0.00102		3427.81	0.9875	0.9925	0.99255	0.99085	0.0029		3427.81	0.99884	0.99753	0.99805	0.99814	0.000658119
	3429.58	0.99119	0.99092	0.99045	0.99085	0.000376061		3428.53	0.99392	0.99161	0.99362	0.99305	0.00126		3429.58	0.98635	0.9841	0.98528	0.98524	0.00113		3429.58	0.98593	0.99085	0.99072	0.98917	0.0028		3429.58	0.99835	0.99624	0.99683	0.99714	0.00109
	3431.36	0.9892	0.98776	0.98966	0.98887	0.000993683		3430.3	0.99199	0.98899	0.99216	0.99104	0.00178		3431.36	0.98426	0.98231	0.98265	0.98307	0.00104		3431.36	0.98413	0.98893	0.98857	0.98721	0.00267		3431.36	0.99721	0.9947	0.99553	0.99581	0.00128
	3433.14	0.98705	0.98873	0.98721	0.98766	0.000929807		3432.08	0.99002	0.98585	0.99051	0.98879	0.00256		3433.14	0.98193	0.9791	0.98001	0.98035	0.00145		3433.14	0.98206	0.98672	0.98607	0.98495	0.00252		3433.14	0.99546	0.99335	0.994	0.99427	0.00108
	3434.91	0.98593	0.98592	0.98727	0.98637	0.000777956		3433.86	0.98807	0.98247	0.98864	0.98639	0.00341		3434.91	0.97959	0.97626	0.97761	0.97782	0.00167		3434.91	0.97973	0.98424	0.98339	0.98245	0.0024		3434.91	0.99355	0.99154	0.99247	0.99252	0.001
	3436.69	0.98458	0.98201	0.98479	0.9838	0.00155		3435.63	0.98608	0.97923	0.98649	0.98394	0.00408		3436.69	0.97689	0.97372	0.97598	0.97553	0.00163		3436.69	0.97732	0.98182	0.98061	0.97991	0.00233		3436.69	0.99119	0.98975	0.99061	0.99051	0.000723885
	3438.47	0.98398	0.98823	0.98251	0.98491	0.00297		3437.41	0.98396	0.97639	0.98407	0.98147	0.0044		3438.47	0.9743	0.97117	0.97302	0.97283	0.00158		3438.47	0.97472	0.97924	0.9776	0.97719	0.00229		3438.47	0.98945	0.98765	0.98861	0.98857	0.000902046
	3440.24	0.9835	0.97436	0.98113	0.97967	0.00474		3439.19	0.98158	0.9739	0.98141	0.97897	0.00439		3440.24	0.97119	0.96822	0.96952	0.96964	0.00149		3440.24	0.97206	0.97657	0.97456	0.9744	0.00226		3440.24	0.98721	0.98592	0.98631	0.98648	0.00066315
	3442.02	0.98155	0.98161	0.98169	0.98162	6.6881e-05		3440.96	0.97889	0.97147	0.97856	0.97631	0.00419		3442.02	0.96814	0.96496	0.96644	0.96651	0.00159		3442.02	0.9692	0.97355	0.97137	0.97137	0.00218		3442.02	0.98472	0.98365	0.98398	0.98412	0.000550732
	3443.79	0.97904	0.98036	0.9798	0.97973	0.000663266		3442.74	0.97591	0.96874	0.97554	0.9734	0.00403		3443.79	0.96468	0.96154	0.96326	0.96316	0.00157		3443.79	0.96635	0.97022	0.96812	0.96823	0.00194		3443.79	0.98215	0.98115	0.98158	0.98163	0.000499348
	3445.56	0.97739	0.98229	0.98072	0.98013	0.0025		3444.51	0.97266	0.96546	0.97235	0.97016	0.00407		3445.56	0.96156	0.9582	0.95936	0.95971	0.00171		3445.56	0.96327	0.9664	0.96471	0.96479	0.00157		3445.56	0.97898	0.97818	0.97862	0.97859	0.000396453
	3447.34	0.97539	0.97269	0.97789	0.97532	0.0026		3446.28	0.96917	0.96164	0.96899	0.9666	0.00429		3447.34	0.95814	0.95428	0.95589	0.9561	0.00194		3447.34	0.96007	0.96233	0.96122	0.96121	0.00113		3447.34	0.97646	0.97494	0.97567	0.97569	0.000758332
	3449.11	0.97351	0.97488	0.97182	0.9734	0.00153		3448.06	0.9654	0.95757	0.96542	0.9628	0.00452		3449.11	0.95455	0.9509	0.95234	0.9526	0.00184		3449.11	0.95679	0.95794	0.9575	0.95741	0.000576571		3449.11	0.97339	0.97199	0.97234	0.97257	0.000730533
	3450.88	0.97162	0.96745	0.96679	0.96862	0.00262		3449.83	0.96135	0.95358	0.96166	0.95886	0.00458		3450.88	0.95087	0.94703	0.94797	0.94862	0.002		3450.88	0.95343	0.95342	0.9536	0.95348	0.000103111		3450.88	0.96882	0.96869	0.96905	0.96886	0.000183544
	3452.66	0.96789	0.95658	0.96583	0.96343	0.00602		3451.6	0.95706	0.94983	0.95771	0.95487	0.00437		3452.66	0.94667	0.94329	0.94368	0.94455	0.00185		3452.66	0.94969	0.94891	0.94938	0.94933	0.000391861		3452.66	0.96492	0.96553	0.96572	0.96539	0.00042063
	3454.43	0.96465	0.96639	0.96534	0.96546	0.000877486		3453.37	0.95256	0.94631	0.95359	0.95082	0.00394		3454.43	0.94204	0.93915	0.93874	0.93998	0.0018		3454.43	0.94571	0.94442	0.94508	0.94507	0.000649651		3454.43	0.96101	0.96197	0.96184	0.96161	0.000523039
	3456.2	0.95991	0.96701	0.96368	0.96354	0.00355		3455.15	0.94786	0.94279	0.94927	0.94664	0.00341		3456.2	0.93744	0.93485	0.93458	0.93562	0.00158		3456.2	0.94145	0.93982	0.94064	0.94064	0.000811609		3456.2	0.95675	0.95762	0.95767	0.95735	0.000517018
	3457.97	0.95612	0.96038	0.96071	0.95907	0.00256		3456.92	0.943	0.93897	0.94472	0.94223	0.00295		3457.97	0.93284	0.93047	0.92993	0.93108	0.00155		3457.97	0.93681	0.93538	0.93605	0.93608	0.000718966		3457.97	0.95248	0.95321	0.95347	0.95305	0.000513896
	3459.74	0.95247	0.94617	0.95277	0.95047	0.00373		3458.69	0.93812	0.93475	0.93998	0.93762	0.00265		3459.74	0.92866	0.92603	0.92546	0.92671	0.0017		3459.74	0.93193	0.93081	0.9312	0.93132	0.000568502		3459.74	0.94843	0.94861	0.94926	0.94877	0.000435254
	3461.51	0.94949	0.94573	0.94438	0.94654	0.00265		3460.46	0.93338	0.93028	0.9351	0.93292	0.00244		3461.51	0.92371	0.92128	0.92048	0.92183	0.00168		3461.51	0.92684	0.92627	0.92624	0.92645	0.000339579		3461.51	0.944	0.94403	0.94456	0.9442	0.000317566
	3463.28	0.94467	0.93883	0.94168	0.94172	0.00292		3462.23	0.92882	0.92578	0.93015	0.92825	0.00224		3463.28	0.91878	0.91631	0.91447	0.91652	0.00217		3463.28	0.92148	0.92175	0.92117	0.92147	0.000288465		3463.28	0.93964	0.93929	0.93979	0.93957	0.000259418
	3465.05	0.9405	0.9341	0.93982	0.93814	0.00352		3464	0.92428	0.92124	0.92516	0.92356	0.00205		3465.05	0.91348	0.91095	0.9092	0.91121	0.00215		3465.05	0.9159	0.9169	0.91602	0.91627	0.000543725		3465.05	0.93516	0.9344	0.93493	0.93483	0.000390579
	3466.82	0.93583	0.94184	0.93682	0.93816	0.00323		3465.77	0.91956	0.91649	0.92006	0.9187	0.00193		3466.82	0.90851	0.90547	0.90539	0.90646	0.00178		3466.82	0.91018	0.91184	0.91071	0.91091	0.000845778		3466.82	0.93093	0.92929	0.9299	0.93004	0.000829084
	3468.58	0.9311	0.92839	0.93469	0.93139	0.00316		3467.53	0.91456	0.91141	0.91478	0.91358	0.00189		3468.58	0.90366	0.90062	0.89907	0.90112	0.00233		3468.58	0.90441	0.90673	0.90528	0.90547	0.00117		3468.58	0.92573	0.92397	0.92511	0.92494	0.00089335
	3470.35	0.92727	0.92785	0.9297	0.92828	0.00127		3469.3	0.90928	0.90596	0.90928	0.90817	0.00191		3470.35	0.89809	0.89558	0.89372	0.8958	0.00219		3470.35	0.89873	0.90155	0.89972	0.9	0.00143		3470.35	0.9202	0.9188	0.91924	0.91942	0.000714989
	3472.12	0.92302	0.92217	0.92086	0.92202	0.00108		3471.07	0.90374	0.90015	0.90357	0.90249	0.00203		3472.12	0.89206	0.88977	0.88794	0.88992	0.00207		3472.12	0.89307	0.89606	0.89395	0.89436	0.00154		3472.12	0.91388	0.91356	0.91356	0.91367	0.000183445
	3473.89	0.91773	0.91109	0.91702	0.91528	0.00364		3472.84	0.89793	0.89403	0.89768	0.89655	0.00219		3473.89	0.88677	0.88416	0.88166	0.8842	0.00255		3473.89	0.8873	0.89021	0.88804	0.88851	0.00151		3473.89	0.9083	0.90729	0.90756	0.90772	0.000524681
	3475.65	0.91175	0.90528	0.91103	0.90935	0.00354		3474.6	0.8918	0.88778	0.89163	0.8904	0.00227		3475.65	0.88035	0.8781	0.87603	0.87816	0.00216		3475.65	0.8814	0.88398	0.88201	0.88246	0.00135		3475.65	0.90332	0.90129	0.90161	0.90207	0.00109
	3477.42	0.9057	0.90905	0.90529	0.90668	0.00206		3476.37	0.88537	0.88155	0.88541	0.88411	0.00222		3477.42	0.87418	0.87169	0.87057	0.87214	0.00185		3477.42	0.87549	0.87751	0.87592	0.8763	0.00107		3477.42	0.89758	0.89599	0.89593	0.8965	0.000934923
	3479.18	0.90021	0.89555	0.90042	0.89872	0.00275		3478.14	0.87875	0.87522	0.87902	0.87767	0.00212		3479.18	0.86743	0.86542	0.86514	0.866	0.00125		3479.18	0.86961	0.87095	0.86983	0.87013	0.000716498		3479.18	0.89122	0.88995	0.88994	0.89037	0.00073649
	3480.95	0.89514	0.88967	0.89558	0.89346	0.00329		3479.9	0.87201	0.86861	0.87246	0.87103	0.0021		3480.95	0.86139	0.85934	0.85801	0.85958	0.0017		3480.95	0.86366	0.86412	0.86371	0.86383	0.000251815		3480.95	0.88511	0.88362	0.88393	0.88422	0.000787442
	3482.71	0.89012	0.88696	0.88921	0.88876	0.00163		3481.67	0.86517	0.86172	0.86573	0.8642	0.00217		3482.71	0.85509	0.85328	0.85161	0.85333	0.00174		3482.71	0.85768	0.85722	0.85759	0.8575	0.000247173		3482.71	0.87837	0.87728	0.87763	0.87776	0.00055381
	3484.48	0.88447	0.88428	0.88529	0.88468	0.000537927		3483.43	0.85822	0.85468	0.85888	0.85726	0.00226		3484.48	0.8482	0.84647	0.84357	0.84608	0.00234		3484.48	0.85143	0.85017	0.85146	0.85102	0.000735999		3484.48	0.87169	0.87086	0.87125	0.87127	0.000412954
	3486.24	0.87971	0.87468	0.87958	0.87799	0.00287		3485.2	0.8512	0.84758	0.85195	0.85025	0.00234		3486.24	0.84128	0.84004	0.83575	0.83902	0.0029		3486.24	0.84522	0.84319	0.84537	0.8446	0.00122		3486.24	0.8651	0.86432	0.86459	0.86467	0.000393507
	3488.01	0.87376	0.86966	0.87421	0.87254	0.00251		3486.96	0.84409	0.84041	0.84497	0.84316	0.00242		3488.01	0.83472	0.83348	0.82996	0.83272	0.00247		3488.01	0.83883	0.8361	0.8392	0.83804	0.00169		3488.01	0.85796	0.85787	0.85798	0.85794	5.99249e-05
	3489.77	0.86651	0.86286	0.86653	0.8653	0.00211		3488.72	0.83688	0.83316	0.83789	0.83598	0.00249		3489.77	0.82792	0.82679	0.82298	0.8259	0.00259		3489.77	0.83232	0.8293	0.83311	0.83158	0.00201		3489.77	0.85108	0.85113	0.85159	0.85127	0.000282009
	3491.53	0.86019	0.85933	0.85957	0.8597	0.000447339		3490.49	0.82954	0.82589	0.83072	0.82872	0.00252		3491.53	0.82107	0.81988	0.81501	0.81865	0.00321		3491.53	0.82568	0.82259	0.8269	0.82506	0.00222		3491.53	0.84379	0.84447	0.84456	0.84427	0.000418839
	3493.29	0.85295	0.84388	0.85348	0.8501	0.0054		3492.25	0.82207	0.81865	0.82344	0.82139	0.00247		3493.29	0.81396	0.81284	0.80871	0.81184	0.00276		3493.29	0.81905	0.81611	0.82049	0.81855	0.00223		3493.29	0.83651	0.83752	0.83751	0.83718	0.000582968
	3495.05	0.8451	0.84219	0.84589	0.84439	0.00195		3494.01	0.81441	0.81133	0.81608	0.81394	0.00241		3495.05	0.80645	0.80551	0.80053	0.80416	0.00318		3495.05	0.81227	0.80973	0.81387	0.81196	0.00209		3495.05	0.82984	0.83045	0.8308	0.83037	0.000489038
	3496.82	0.83743	0.83761	0.83678	0.83727	0.000438131		3495.77	0.80656	0.80368	0.80868	0.80631	0.00251		3496.82	0.79893	0.79878	0.79238	0.7967	0.00374		3496.82	0.80547	0.80342	0.80716	0.80535	0.00187		3496.82	0.82191	0.82337	0.82366	0.82298	0.000938299
	3498.58	0.82954	0.8214	0.82989	0.82694	0.0048		3497.53	0.79861	0.79558	0.8013	0.7985	0.00286		3498.58	0.79145	0.7916	0.78473	0.78926	0.00392		3498.58	0.79854	0.79699	0.8003	0.79861	0.00166		3498.58	0.81515	0.81636	0.8162	0.81591	0.000657116
	3500.34	0.8226	0.81437	0.82236	0.81977	0.00469		3499.29	0.79066	0.78719	0.79396	0.7906	0.00339		3500.34	0.78429	0.78413	0.77676	0.78173	0.0043		3500.34	0.79159	0.79063	0.79339	0.79187	0.0014		3500.34	0.80918	0.80931	0.80906	0.80918	0.000122883
	3502.1	0.81547	0.81257	0.81378	0.81394	0.00145		3501.05	0.78272	0.77887	0.78662	0.78274	0.00387		3502.1	0.77694	0.77674	0.77067	0.77478	0.00356		3502.1	0.78469	0.78406	0.78634	0.78503	0.00118		3502.1	0.80236	0.80204	0.80179	0.80206	0.000283763
	3503.86	0.80892	0.80542	0.80971	0.80802	0.00228		3502.81	0.77479	0.77084	0.77917	0.77493	0.00417		3503.86	0.76953	0.76956	0.76352	0.76754	0.00348		3503.86	0.77796	0.77747	0.77934	0.77826	0.000967796		3503.86	0.7951	0.79477	0.7946	0.79483	0.000252811
	3505.62	0.80258	0.79197	0.80265	0.79907	0.00615		3504.57	0.76683	0.76298	0.77155	0.76712	0.00429		3505.62	0.76206	0.76219	0.75549	0.75992	0.00383		3505.62	0.77117	0.7708	0.77229	0.77142	0.000775825		3505.62	0.78792	0.78718	0.78723	0.78744	0.000411189
	3507.37	0.79609	0.79554	0.79516	0.7956	0.000467105		3506.33	0.7588	0.755	0.76379	0.7592	0.00441		3507.37	0.75424	0.75455	0.7476	0.75213	0.00392		3507.37	0.76441	0.76403	0.76528	0.76457	0.000641381		3507.37	0.78046	0.77988	0.77998	0.78011	0.000307606
	3509.13	0.78882	0.77972	0.79017	0.78624	0.00568		3508.09	0.75067	0.7467	0.75602	0.75113	0.00468		3509.13	0.74666	0.74679	0.73935	0.74427	0.00426		3509.13	0.75764	0.75713	0.75828	0.75768	0.000575124		3509.13	0.77314	0.77263	0.77245	0.77274	0.000359516
	3510.89	0.7824	0.77856	0.78388	0.78161	0.00275		3509.85	0.74247	0.73811	0.74833	0.74297	0.00513		3510.89	0.73925	0.73967	0.73258	0.73717	0.00398		3510.89	0.75093	0.75033	0.75132	0.75086	0.000501057		3510.89	0.76555	0.76477	0.76489	0.76507	0.000417402
	3512.65	0.77628	0.77331	0.77531	0.77497	0.00151		3511.61	0.73432	0.72944	0.74074	0.73483	0.00567		3512.65	0.73145	0.73214	0.72485	0.72948	0.00402		3512.65	0.74425	0.74358	0.74437	0.74407	0.000426361		3512.65	0.7578	0.75723	0.7572	0.75741	0.00033941
	3514.4	0.76798	0.75799	0.76864	0.76487	0.00597		3513.36	0.72634	0.72086	0.73317	0.72679	0.00617		3514.4	0.72403	0.7242	0.71612	0.72145	0.00462		3514.4	0.73758	0.73671	0.7374	0.73723	0.000458945		3514.4	0.75051	0.7495	0.74982	0.74994	0.000517905
	3516.16	0.76065	0.75439	0.75976	0.75827	0.00339		3515.12	0.7185	0.71246	0.72553	0.71883	0.00654		3516.16	0.71628	0.7163	0.70874	0.71377	0.00436		3516.16	0.73094	0.72979	0.73047	0.7304	0.000573007		3516.16	0.74372	0.74184	0.74267	0.74274	0.000943658
	3517.92	0.75438	0.7461	0.75269	0.75106	0.00438		3516.88	0.71076	0.70423	0.71779	0.71093	0.00678		3517.92	0.70842	0.70863	0.70137	0.70614	0.00413		3517.92	0.7242	0.72279	0.72357	0.72352	0.000703116		3517.92	0.73653	0.73464	0.73514	0.73544	0.000981844
	3519.67	0.74697	0.73942	0.7476	0.74466	0.00456		3518.63	0.70305	0.69611	0.70998	0.70305	0.00694		3519.67	0.70064	0.70099	0.69331	0.69831	0.00433		3519.67	0.71754	0.71576	0.71678	0.71669	0.000896028		3519.67	0.7286	0.72721	0.72753	0.72778	0.000725829
	3521.43	0.73956	0.73483	0.74068	0.73836	0.0031		3520.39	0.69542	0.6881	0.70214	0.69522	0.00702		3521.43	0.69258	0.69333	0.68577	0.69056	0.00416		3521.43	0.71088	0.70864	0.70998	0.70983	0.00113		3521.43	0.72055	0.72001	0.71993	0.72016	0.000334393
	3523.18	0.73327	0.72655	0.73222	0.73068	0.00361		3522.14	0.68789	0.68038	0.6943	0.68753	0.00697		3523.18	0.68437	0.68575	0.67854	0.68289	0.00382		3523.18	0.70424	0.70154	0.70318	0.70299	0.00136		3523.18	0.71322	0.71284	0.71243	0.71283	0.000393298
	3524.94	0.72544	0.71686	0.72618	0.72283	0.00518		3523.9	0.6805	0.67315	0.6865	0.68005	0.00668		3524.94	0.67645	0.67819	0.67166	0.67543	0.00339		3524.94	0.69754	0.69442	0.69638	0.69611	0.00158		3524.94	0.70548	0.70529	0.70485	0.70521	0.00031904
	3526.69	0.71899	0.70713	0.71873	0.71495	0.00677		3525.65	0.67317	0.66646	0.67872	0.67278	0.00614		3526.69	0.66863	0.67011	0.66251	0.66709	0.00403		3526.69	0.69078	0.68727	0.68961	0.68922	0.00179		3526.69	0.69769	0.69793	0.6976	0.69774	0.000168688
	3528.44	0.71062	0.71011	0.70994	0.71022	0.000353978		3527.41	0.66584	0.66009	0.67095	0.66563	0.00543		3528.44	0.66116	0.66304	0.65493	0.65971	0.00425		3528.44	0.68404	0.68011	0.68283	0.68233	0.00202		3528.44	0.68993	0.6905	0.69022	0.69022	0.000286581
	3530.2	0.70114	0.69147	0.70278	0.69846	0.00611		3529.16	0.65843	0.65368	0.66315	0.65842	0.00474		3530.2	0.65301	0.65511	0.64729	0.6518	0.00405		3530.2	0.67723	0.67296	0.67592	0.67537	0.00219		3530.2	0.68267	0.68306	0.68278	0.68284	0.00020519
	3531.95	0.6927	0.68171	0.69422	0.68954	0.00683		3530.91	0.65087	0.64696	0.65533	0.65105	0.00419		3531.95	0.6451	0.64761	0.64054	0.64441	0.00358		3531.95	0.67043	0.6661	0.66909	0.66854	0.00222		3531.95	0.67548	0.67558	0.67543	0.67549	7.36389e-05
	3533.7	0.68448	0.68078	0.68347	0.68291	0.00191		3532.67	0.64316	0.63991	0.6475	0.64353	0.00381		3533.7	0.63758	0.6402	0.63217	0.63665	0.00409		3533.7	0.66353	0.6595	0.66218	0.66174	0.00205		3533.7	0.66748	0.66826	0.66799	0.66791	0.000396731
	3535.45	0.67637	0.66607	0.67679	0.67308	0.00607		3534.42	0.63541	0.63262	0.63972	0.63592	0.00358		3535.45	0.63009	0.63267	0.62492	0.62922	0.00395		3535.45	0.65664	0.65312	0.65522	0.65499	0.00177		3535.45	0.66011	0.661	0.6607	0.6606	0.000454471
	3537.21	0.66956	0.65749	0.66719	0.66475	0.0064		3536.17	0.62774	0.62513	0.63203	0.6283	0.00348		3537.21	0.62226	0.62499	0.6167	0.62131	0.00422		3537.21	0.64964	0.64686	0.64816	0.64822	0.00139		3537.21	0.65278	0.65345	0.65338	0.6532	0.000368582
	3538.96	0.66293	0.65275	0.66017	0.65862	0.00527		3537.92	0.62027	0.61747	0.62442	0.62072	0.00349		3538.96	0.61467	0.61782	0.60861	0.6137	0.00468		3538.96	0.64256	0.64094	0.64103	0.64151	0.000907182		3538.96	0.64514	0.64646	0.64619	0.64593	0.000702063
	3540.71	0.65582	0.64155	0.6566	0.65132	0.00847		3539.67	0.613	0.60985	0.61687	0.61324	0.00352		3540.71	0.60718	0.61038	0.60159	0.60638	0.00445		3540.71	0.63543	0.63512	0.63387	0.6348	0.000823663		3540.71	0.63905	0.63919	0.63922	0.63915	8.91662e-05
	3542.46	0.64946	0.64803	0.65148	0.64965	0.00173		3541.42	0.60583	0.60262	0.60936	0.60594	0.00337		3542.46	0.59989	0.60279	0.59406	0.59891	0.00444		3542.46	0.62833	0.62905	0.62676	0.62805	0.00117		3542.46	0.6328	0.63193	0.63186	0.63219	0.000522443
	3544.21	0.6437	0.63627	0.64484	0.6416	0.00466		3543.17	0.59871	0.59602	0.60188	0.59887	0.00293		3544.21	0.59268	0.59521	0.58753	0.5918	0.00391		3544.21	0.62117	0.62282	0.61967	0.62122	0.00157		3544.21	0.62519	0.6247	0.62476	0.62488	0.00026755
	3545.96	0.636	0.62509	0.63875	0.63328	0.00723		3544.92	0.59165	0.58991	0.59443	0.59199	0.00228		3545.96	0.58541	0.58758	0.57953	0.58418	0.00416		3545.96	0.61416	0.61652	0.61265	0.61444	0.00195		3545.96	0.61818	0.61768	0.61753	0.6178	0.000338634
	3547.7	0.62884	0.6188	0.6281	0.62525	0.0056		3546.67	0.58474	0.58389	0.58703	0.58522	0.00162		3547.7	0.57806	0.58023	0.57169	0.57666	0.00444		3547.7	0.6073	0.60998	0.60561	0.60763	0.0022		3547.7	0.61082	0.61045	0.61051	0.61059	0.000195842
	3549.45	0.62226	0.61353	0.61997	0.61859	0.00452		3548.42	0.57798	0.57763	0.57974	0.57845	0.00113		3549.45	0.57074	0.57325	0.56423	0.56941	0.00466		3549.45	0.60055	0.60348	0.59866	0.6009	0.00243		3549.45	0.60412	0.60333	0.60353	0.60366	0.000414355
	3551.2	0.6147	0.59887	0.61386	0.60914	0.0089		3550.17	0.57126	0.57102	0.5726	0.57162	0.000852456		3551.2	0.56388	0.56631	0.5566	0.56226	0.00505		3551.2	0.59381	0.59688	0.59173	0.59414	0.00259		3551.2	0.59709	0.59632	0.5967	0.59671	0.000382326
	3552.95	0.60724	0.59608	0.6065	0.60328	0.00624		3551.92	0.5644	0.56406	0.56558	0.56468	0.000799416		3552.95	0.55688	0.55903	0.54965	0.55519	0.00492		3552.95	0.58715	0.59029	0.58483	0.58742	0.00274		3552.95	0.59039	0.58958	0.58989	0.58995	0.000410111
	3554.7	0.60012	0.59312	0.59968	0.59764	0.00392		3553.66	0.55732	0.55673	0.55863	0.55756	0.000974494		3554.7	0.54935	0.55212	0.54186	0.54777	0.00531		3554.7	0.58045	0.58376	0.57805	0.58075	0.00287		3554.7	0.58331	0.58303	0.58324	0.58319	0.000148796
	3556.44	0.59368	0.58085	0.59536	0.58996	0.00794		3555.41	0.55007	0.54898	0.55167	0.55024	0.00135		3556.44	0.5427	0.54509	0.53312	0.5403	0.00634		3556.44	0.57377	0.57736	0.57142	0.57418	0.00299		3556.44	0.57751	0.57646	0.57639	0.57679	0.000628033
	3558.19	0.5881	0.57738	0.58874	0.58474	0.00638		3557.16	0.54274	0.54095	0.54468	0.54279	0.00187		3558.19	0.53606	0.53816	0.52595	0.53339	0.00653		3558.19	0.56715	0.57101	0.56493	0.5677	0.00308		3558.19	0.57077	0.57	0.56979	0.57019	0.00051707
	3559.93	0.58097	0.57342	0.58133	0.57857	0.00446		3558.9	0.53542	0.53293	0.5377	0.53535	0.00239		3559.93	0.52922	0.53079	0.51816	0.52606	0.00688		3559.93	0.56047	0.56458	0.55854	0.5612	0.00308		3559.93	0.5636	0.56333	0.563	0.56331	0.000301792
	3561.68	0.5746	0.56234	0.57492	0.57062	0.00717		3560.65	0.52817	0.52522	0.53076	0.52805	0.00277		3561.68	0.52234	0.52365	0.51044	0.51881	0.00728		3561.68	0.55385	0.55806	0.55226	0.55472	0.003		3561.68	0.55691	0.55656	0.55632	0.5566	0.000295249
	3563.42	0.56859	0.5545	0.56771	0.5636	0.00789		3562.39	0.52107	0.5179	0.52392	0.52096	0.00301		3563.42	0.51584	0.51716	0.50439	0.51246	0.00702		3563.42	0.54721	0.5515	0.546	0.54824	0.00289		3563.42	0.55024	0.55045	0.54995	0.55021	0.000253212
	3565.17	0.5621	0.54964	0.56101	0.55758	0.0069		3564.14	0.51417	0.51087	0.51722	0.51408	0.00318		3565.17	0.50897	0.51056	0.49664	0.50539	0.00762		3565.17	0.54071	0.54499	0.53983	0.54184	0.00276		3565.17	0.54417	0.54413	0.54366	0.54399	0.000285187
	3566.91	0.55438	0.54432	0.55439	0.55103	0.00582		3565.88	0.50746	0.50397	0.51066	0.50736	0.00334		3566.91	0.50238	0.50369	0.48987	0.49865	0.00763		3566.91	0.53427	0.5384	0.53375	0.53547	0.00255		3566.91	0.53758	0.53758	0.53724	0.53747	0.00019515
	3568.66	0.54794	0.53623	0.54834	0.54417	0.00688		3567.63	0.5008	0.49715	0.50422	0.50072	0.00353		3568.66	0.4959	0.4971	0.48208	0.49169	0.00835		3568.66	0.5279	0.53166	0.52774	0.5291	0.00222		3568.66	0.53114	0.53114	0.53114	0.53114	5.10142e-06
	3570.4	0.54197	0.5271	0.5431	0.53739	0.00893		3569.37	0.49404	0.49036	0.49785	0.49408	0.00375		3570.4	0.48953	0.48993	0.47546	0.48497	0.00824		3570.4	0.52153	0.52463	0.52173	0.52263	0.00174		3570.4	0.52452	0.52479	0.52489	0.52473	0.000190774
	3572.14	0.53555	0.52653	0.53602	0.5327	0.00535		3571.11	0.48718	0.48354	0.49158	0.48743	0.00402		3572.14	0.48355	0.48362	0.46825	0.47847	0.00885		3572.14	0.51522	0.51749	0.5157	0.51613	0.0012		3572.14	0.51825	0.51865	0.51864	0.51851	0.000227802
	3573.88	0.52954	0.5198	0.52893	0.52609	0.00545		3572.86	0.4803	0.4767	0.48542	0.48081	0.00438		3573.88	0.47761	0.4772	0.46216	0.47232	0.00881		3573.88	0.5091	0.51029	0.50976	0.50972	0.000598694		3573.88	0.51175	0.5125	0.51246	0.51224	0.000424661
	3575.63	0.52399	0.50513	0.52259	0.51723	0.01051		3574.6	0.47351	0.46981	0.47939	0.47424	0.00483		3575.63	0.4711	0.47042	0.45545	0.46566	0.00885		3575.63	0.50304	0.50296	0.50381	0.50327	0.000468599		3575.63	0.50554	0.5064	0.50644	0.50613	0.000508331
	3577.37	0.5175	0.50303	0.51715	0.51256	0.00826		3576.34	0.46683	0.46287	0.47348	0.46773	0.00536		3577.37	0.46485	0.46364	0.44808	0.45886	0.00935		3577.37	0.4971	0.4956	0.49789	0.49687	0.00116		3577.37	0.50039	0.50039	0.50044	0.50041	2.99551e-05
	3579.11	0.512	0.50139	0.51234	0.50858	0.00622		3578.08	0.46019	0.45591	0.46765	0.46125	0.00594		3579.11	0.45889	0.45726	0.44175	0.45263	0.00946		3579.11	0.49124	0.48827	0.49197	0.49049	0.00196		3579.11	0.49492	0.49462	0.49452	0.49468	0.000206695
	3580.85	0.50616	0.49763	0.5076	0.5038	0.00539		3579.82	0.45354	0.4491	0.46186	0.45483	0.00648		3580.85	0.45257	0.45076	0.43679	0.44671	0.00864		3580.85	0.48551	0.48133	0.48618	0.48434	0.00262		3580.85	0.48969	0.4886	0.48858	0.48896	0.000633137
	3582.59	0.50029	0.48481	0.50081	0.4953	0.00909		3581.56	0.44689	0.44265	0.45608	0.44854	0.00687		3582.59	0.44667	0.44453	0.43033	0.44051	0.00888		3582.59	0.47988	0.47457	0.4805	0.47831	0.00326		3582.59	0.48404	0.48275	0.4828	0.4832	0.00072978
	3584.33	0.49464	0.47889	0.49426	0.48926	0.00899		3583.3	0.44034	0.43666	0.45027	0.44243	0.00704		3584.33	0.44072	0.43822	0.42516	0.4347	0.00836		3584.33	0.4743	0.46794	0.47485	0.47236	0.00384		3584.33	0.47791	0.47684	0.47666	0.47714	0.000676666
	3586.07	0.48906	0.47603	0.48763	0.48424	0.00715		3585.04	0.434	0.43107	0.44445	0.43651	0.00703		3586.07	0.43507	0.43215	0.42037	0.4292	0.00778		3586.07	0.46859	0.46154	0.46929	0.46647	0.00428		3586.07	0.47206	0.47107	0.4706	0.47124	0.000746766
	3587.81	0.48386	0.47068	0.48379	0.47944	0.00759		3586.78	0.42789	0.42565	0.43864	0.43073	0.00694		3587.81	0.42941	0.42555	0.41361	0.42286	0.00823		3587.81	0.46284	0.45535	0.46389	0.46069	0.00466		3587.81	0.46607	0.46551	0.46511	0.46556	0.0004847
	3589.55	0.47754	0.46141	0.47708	0.47201	0.00918		3588.52	0.42201	0.42016	0.43289	0.42502	0.00688		3589.55	0.42317	0.41928	0.40825	0.4169	0.00774		3589.55	0.45703	0.44922	0.45854	0.45493	0.005		3589.55	0.46023	0.45955	0.45969	0.45983	0.000359391
	3591.28	0.46999	0.45963	0.47116	0.46693	0.00635		3590.26	0.41634	0.41443	0.42721	0.41933	0.00689		3591.28	0.41719	0.4128	0.40232	0.41077	0.00764		3591.28	0.45123	0.44339	0.45312	0.44924	0.00516		3591.28	0.45474	0.45392	0.45399	0.45422	0.00045445
	3593.02	0.46418	0.44728	0.46576	0.45907	0.01025		3592	0.41087	0.40844	0.42159	0.41363	0.007		3593.02	0.41155	0.40655	0.39719	0.4051	0.00729		3593.02	0.44536	0.43781	0.44768	0.44362	0.00516		3593.02	0.44874	0.44839	0.44829	0.44847	0.000233547
	3594.76	0.45887	0.44888	0.45968	0.45581	0.00602		3593.74	0.40555	0.40228	0.41601	0.40795	0.00717		3594.76	0.4055	0.40026	0.39205	0.39927	0.00678		3594.76	0.43961	0.43239	0.4422	0.43807	0.00508		3594.76	0.44328	0.44295	0.44277	0.443	0.00025628
	3596.5	0.45391	0.43872	0.45242	0.44835	0.00837		3595.47	0.40029	0.39614	0.41046	0.4023	0.00737		3596.5	0.39995	0.39439	0.38727	0.39387	0.00635		3596.5	0.43396	0.42717	0.4367	0.43261	0.00491		3596.5	0.43756	0.43723	0.43735	0.43738	0.000164157
	3598.23	0.44817	0.42938	0.44647	0.44134	0.01039		3597.21	0.39503	0.39019	0.40493	0.39672	0.00751		3598.23	0.39407	0.38788	0.38204	0.388	0.00602		3598.23	0.4283	0.42209	0.43122	0.42721	0.00466		3598.23	0.43223	0.43163	0.432	0.43195	0.000306202
	3599.97	0.44277	0.42555	0.44051	0.43628	0.00936		3598.95	0.38971	0.38458	0.39944	0.39124	0.00755		3599.97	0.3883	0.38163	0.37659	0.38217	0.00587		3599.97	0.42277	0.41702	0.42576	0.42185	0.00444		3599.97	0.42647	0.42641	0.42639	0.42643	4.33797e-05
	3601.7	0.43817	0.4225	0.43885	0.43317	0.00925		3600.68	0.38432	0.37926	0.39398	0.38585	0.00748		3601.7	0.38313	0.37573	0.37139	0.37675	0.00594		3601.7	0.41722	0.41178	0.42021	0.4164	0.00428		3601.7	0.4207	0.42104	0.42097	0.42091	0.000182693
	3603.44	0.43318	0.42217	0.43551	0.43029	0.00712		3602.42	0.37892	0.37404	0.38851	0.38049	0.00736		3603.44	0.37732	0.36955	0.3666	0.37116	0.00554		3603.44	0.4118	0.40665	0.41463	0.41103	0.00405		3603.44	0.41551	0.41581	0.41571	0.41568	0.000153803
	3605.17	0.42755	0.41848	0.43029	0.42544	0.00618		3604.15	0.37363	0.36883	0.38297	0.37514	0.00719		3605.17	0.37161	0.36339	0.36136	0.36545	0.00543		3605.17	0.4065	0.40161	0.40902	0.40571	0.00377		3605.17	0.41017	0.41071	0.41051	0.41046	0.000273101
	3606.91	0.42308	0.40401	0.42297	0.41669	0.01098		3605.89	0.36848	0.36368	0.37733	0.36983	0.00693		3606.91	0.36602	0.35731	0.35612	0.35982	0.0054		3606.91	0.40135	0.39676	0.4034	0.4005	0.0034		3606.91	0.40499	0.40537	0.40515	0.40517	0.000189568
	3608.64	0.41754	0.40055	0.41581	0.4113	0.00935		3607.62	0.36342	0.35872	0.37158	0.36458	0.00651		3608.64	0.3603	0.35099	0.35146	0.35425	0.00524		3608.64	0.39621	0.39195	0.39765	0.39527	0.00297		3608.64	0.39944	0.39999	0.39994	0.39979	0.000304335
	3610.38	0.41285	0.3936	0.41055	0.40567	0.01052		3609.36	0.35833	0.35406	0.36576	0.35938	0.00592		3610.38	0.35437	0.3448	0.34657	0.34858	0.00509		3610.38	0.39103	0.38723	0.39182	0.39003	0.00245		3610.38	0.39409	0.3945	0.39489	0.39449	0.000400979
	3612.11	0.40693	0.39243	0.40624	0.40187	0.00818		3611.09	0.35313	0.34966	0.35994	0.35424	0.00523		3612.11	0.3483	0.33867	0.34174	0.3429	0.00492		3612.11	0.38571	0.38257	0.38591	0.38473	0.00188		3612.11	0.38824	0.3891	0.38971	0.38902	0.000734823
	3613.84	0.4006	0.38624	0.40122	0.39602	0.00848		3612.82	0.34785	0.34547	0.35414	0.34915	0.00448		3613.84	0.34305	0.3329	0.33651	0.33748	0.00514		3613.84	0.38035	0.378	0.37992	0.37942	0.00125		3613.84	0.38323	0.38397	0.3845	0.3839	0.000636535
	3615.57	0.39479	0.3774	0.39721	0.3898	0.01081		3614.56	0.34251	0.34138	0.34834	0.34408	0.00373		3615.57	0.33726	0.32679	0.33205	0.33203	0.00523		3615.57	0.37489	0.37365	0.37396	0.37417	0.000645923		3615.57	0.37838	0.37854	0.3791	0.37867	0.000379492
	3617.31	0.38918	0.37639	0.3901	0.38522	0.00766		3616.29	0.33711	0.33726	0.34246	0.33894	0.00305		3617.31	0.33165	0.32055	0.32767	0.32663	0.00562		3617.31	0.3693	0.36941	0.36789	0.36887	0.000843622		3617.31	0.37358	0.3732	0.37399	0.37359	0.000393447
	3619.04	0.38443	0.37042	0.38453	0.3798	0.00812		3618.02	0.33158	0.33296	0.3365	0.33368	0.00254		3619.04	0.32579	0.31443	0.32279	0.32101	0.00589		3619.04	0.36363	0.36526	0.36179	0.36356	0.00173		3619.04	0.36829	0.3677	0.36869	0.36823	0.00049432
	3620.77	0.37958	0.35731	0.37837	0.37175	0.01252		3619.75	0.32598	0.32836	0.33049	0.32827	0.00226		3620.77	0.32004	0.30835	0.31666	0.31502	0.00602		3620.77	0.35779	0.36099	0.35567	0.35815	0.00268		3620.77	0.36298	0.36234	0.36303	0.36278	0.000388614
	3622.5	0.3739	0.35817	0.37199	0.36802	0.00858		3621.48	0.32043	0.32341	0.32452	0.32279	0.00212		3622.5	0.31412	0.30244	0.31172	0.30943	0.00617		3622.5	0.35188	0.35683	0.34967	0.3528	0.00367		3622.5	0.35742	0.3567	0.35754	0.35722	0.000452372
	3624.23	0.36885	0.34916	0.36778	0.36193	0.01108		3623.21	0.31506	0.3181	0.31863	0.31726	0.00193		3624.23	0.30852	0.29659	0.30629	0.3038	0.00635		3624.23	0.34584	0.35248	0.34367	0.34733	0.00459		3624.23	0.35156	0.35102	0.35197	0.35151	0.000476424
	3625.96	0.36356	0.34817	0.36471	0.35881	0.00924		3624.94	0.30988	0.31248	0.31278	0.31171	0.00159		3625.96	0.30257	0.29037	0.30094	0.29796	0.00663		3625.96	0.33989	0.34799	0.3377	0.34186	0.00542		3625.96	0.34623	0.34555	0.3462	0.34599	0.000385216
	3627.69	0.3592	0.34412	0.36032	0.35455	0.00905		3626.67	0.3048	0.30664	0.30694	0.30612	0.00116		3627.69	0.29653	0.28424	0.29622	0.29233	0.00701		3627.69	0.33399	0.34327	0.33184	0.33637	0.00608		3627.69	0.34098	0.33988	0.34048	0.34045	0.000552518
	3629.42	0.35428	0.33781	0.35562	0.34923	0.00992		3628.4	0.2997	0.30062	0.30107	0.30046	0.000700999		3629.42	0.29075	0.27833	0.29075	0.28661	0.00717		3629.42	0.32816	0.3384	0.32618	0.33091	0.00656		3629.42	0.33539	0.33402	0.3349	0.33477	0.000693755
	3631.14	0.34892	0.33327	0.3489	0.3437	0.00903		3630.13	0.29449	0.29438	0.29519	0.29469	0.000436355		3631.14	0.28478	0.27265	0.28479	0.28074	0.00701		3631.14	0.32233	0.3332	0.32061	0.32538	0.00683		3631.14	0.33	0.32793	0.32893	0.32895	0.00103
	3632.87	0.34377	0.32334	0.34271	0.33661	0.01151		3631.86	0.28913	0.28794	0.28926	0.28877	0.000727464		3632.87	0.27896	0.26645	0.27875	0.27472	0.00716		3632.87	0.31656	0.32776	0.3151	0.31981	0.00693		3632.87	0.32358	0.32185	0.32309	0.32284	0.000890743
	3634.6	0.33798	0.31886	0.33696	0.33127	0.01075		3633.59	0.28358	0.28144	0.28324	0.28275	0.00115		3634.6	0.27338	0.2608	0.27374	0.26931	0.00737		3634.6	0.31077	0.32207	0.30969	0.31418	0.00685		3634.6	0.3178	0.31563	0.3169	0.31678	0.00109
	3636.33	0.33168	0.31486	0.33184	0.32613	0.00976		3635.31	0.27786	0.27508	0.27711	0.27668	0.00144		3636.33	0.26771	0.25526	0.26812	0.2637	0.00731		3636.33	0.30502	0.3162	0.30435	0.30852	0.00666		3636.33	0.31208	0.30956	0.31073	0.31079	0.00126
	3638.05	0.32574	0.30829	0.32597	0.32	0.01014		3637.04	0.27202	0.26891	0.27092	0.27062	0.00158		3638.05	0.262	0.24922	0.26112	0.25744	0.00714		3638.05	0.29928	0.31019	0.29891	0.30279	0.00641		3638.05	0.30592	0.30324	0.30429	0.30449	0.00135
	3639.78	0.31874	0.30249	0.31931	0.31351	0.00955		3638.77	0.26606	0.26269	0.26477	0.26451	0.0017		3639.78	0.2559	0.24353	0.25499	0.25147	0.00689		3639.78	0.29352	0.30418	0.29342	0.29704	0.00618		3639.78	0.29963	0.2971	0.29788	0.2982	0.00129
	3641.51	0.3122	0.29147	0.31272	0.30546	0.01212		3640.49	0.25995	0.25616	0.25872	0.25828	0.00193		3641.51	0.25017	0.23811	0.24892	0.24573	0.00663		3641.51	0.28782	0.29802	0.2879	0.29125	0.00586		3641.51	0.29327	0.29073	0.29129	0.29176	0.00133
	3643.23	0.3063	0.289	0.30639	0.30056	0.01002		3642.22	0.25369	0.24931	0.25274	0.25191	0.0023		3643.23	0.24459	0.23232	0.24294	0.23995	0.00666		3643.23	0.28206	0.29159	0.28228	0.28531	0.00544		3643.23	0.28659	0.28406	0.28482	0.28516	0.00129
	3644.96	0.30022	0.28241	0.29989	0.29417	0.01019		3643.94	0.24728	0.2424	0.24679	0.24549	0.00269		3644.96	0.23904	0.22697	0.23732	0.23444	0.00653		3644.96	0.27622	0.28506	0.27662	0.2793	0.00499		3644.96	0.28015	0.27713	0.27821	0.2785	0.00153
	3646.68	0.29377	0.27433	0.29334	0.28715	0.0111		3645.67	0.24079	0.23586	0.24086	0.23917	0.00287		3646.68	0.23358	0.2218	0.23083	0.22874	0.00616		3646.68	0.27045	0.27838	0.27092	0.27325	0.00445		3646.68	0.27337	0.27001	0.27113	0.2715	0.00171
	3648.41	0.28735	0.26673	0.28602	0.28003	0.01154		3647.39	0.23429	0.22995	0.23497	0.23307	0.00272		3648.41	0.22797	0.21624	0.22474	0.22299	0.00606		3648.41	0.26473	0.27169	0.26513	0.26718	0.0039		3648.41	0.26623	0.26316	0.26417	0.26452	0.00156
	3650.13	0.28122	0.26002	0.28077	0.274	0.01211		3649.12	0.22781	0.22464	0.22909	0.22718	0.00229		3650.13	0.22219	0.2109	0.21889	0.21733	0.00581		3650.13	0.25903	0.26492	0.25917	0.26104	0.00336		3650.13	0.25923	0.25602	0.25701	0.25742	0.00164
	3651.85	0.27499	0.25695	0.27614	0.26936	0.01076		3650.84	0.22131	0.21966	0.22317	0.22138	0.00176		3651.85	0.21685	0.2054	0.21179	0.21135	0.00574		3651.85	0.25336	0.25816	0.25318	0.2549	0.00283		3651.85	0.25164	0.24892	0.24985	0.25014	0.00138
	3653.58	0.26812	0.25285	0.26931	0.26343	0.00918		3652.57	0.2147	0.2147	0.2172	0.21554	0.00144		3653.58	0.21143	0.20019	0.20506	0.20556	0.00564		3653.58	0.24766	0.2513	0.24718	0.24871	0.00225		3653.58	0.24383	0.24187	0.2427	0.2428	0.000983756
	3655.3	0.26105	0.24226	0.26164	0.25498	0.01102		3654.29	0.20794	0.20951	0.2112	0.20955	0.00163		3655.3	0.20638	0.19492	0.19848	0.19993	0.00586		3655.3	0.24197	0.24446	0.24118	0.24254	0.00171		3655.3	0.23661	0.23448	0.23558	0.23556	0.00106
	3657.02	0.25336	0.22979	0.25374	0.24563	0.01372		3656.01	0.2011	0.20391	0.20521	0.20341	0.0021		3657.02	0.2008	0.19001	0.19279	0.19453	0.0056		3657.02	0.2363	0.23762	0.23528	0.2364	0.00118		3657.02	0.22892	0.22719	0.22821	0.22811	0.000865918
	3658.74	0.24658	0.22682	0.24522	0.23954	0.01104		3657.73	0.19428	0.19785	0.19927	0.19713	0.00257		3658.74	0.19576	0.18494	0.18644	0.18905	0.00586		3658.74	0.23067	0.23088	0.22944	0.23033	0.000778383		3658.74	0.22122	0.22	0.22069	0.22063	0.000611756
	3660.46	0.23888	0.22033	0.238	0.2324	0.01046		3659.45	0.1875	0.19133	0.19337	0.19073	0.00298		3660.46	0.19006	0.17965	0.1792	0.18297	0.00614		3660.46	0.22508	0.22417	0.22362	0.22429	0.000737166		3660.46	0.21317	0.21273	0.21311	0.213	0.000239137
	3662.18	0.23104	0.20823	0.23111	0.22346	0.01319		3661.18	0.18069	0.1844	0.18752	0.1842	0.00342		3662.18	0.18458	0.17478	0.1728	0.17739	0.00631		3662.18	0.21939	0.21738	0.21787	0.21821	0.00105		3662.18	0.20595	0.20541	0.20556	0.20564	0.000282343
	3663.91	0.22337	0.20278	0.22358	0.21658	0.01195		3662.9	0.17378	0.17708	0.18171	0.17752	0.00398		3663.91	0.17967	0.1699	0.16685	0.17214	0.0067		3663.91	0.21369	0.2107	0.21229	0.21223	0.0015		3663.91	0.19857	0.19813	0.19815	0.19828	0.000249389
	3665.63	0.21643	0.19633	0.21669	0.20981	0.01168		3664.62	0.16682	0.16949	0.17595	0.17075	0.00469		3665.63	0.17434	0.16478	0.16053	0.16655	0.00707		3665.63	0.20791	0.20405	0.20676	0.20624	0.00198		3665.63	0.19116	0.19071	0.19086	0.19091	0.000229613
	3667.34	0.2101	0.19073	0.211	0.20394	0.01145		3666.34	0.15996	0.16179	0.17022	0.16399	0.00547		3667.34	0.16892	0.15978	0.1548	0.16117	0.00716		3667.34	0.20219	0.19763	0.20141	0.20041	0.00244		3667.34	0.18364	0.18359	0.18374	0.18366	7.9327e-05
	3669.06	0.20359	0.1819	0.20297	0.19616	0.01235		3668.06	0.15333	0.15422	0.16455	0.15736	0.00624		3669.06	0.16396	0.15494	0.14821	0.1557	0.00791		3669.06	0.19659	0.19118	0.19607	0.19462	0.00298		3669.06	0.17624	0.17653	0.17649	0.17642	0.000155657
	3670.78	0.1969	0.17545	0.19641	0.18959	0.01225		3669.78	0.14699	0.14693	0.15891	0.15094	0.0069		3670.78	0.1586	0.14996	0.14239	0.15032	0.00811		3670.78	0.19106	0.18494	0.19083	0.18894	0.00347		3670.78	0.16905	0.16941	0.16931	0.16926	0.000189463
	3672.5	0.19029	0.16559	0.19013	0.18201	0.01421		3671.49	0.14092	0.13996	0.15332	0.14473	0.00745		3672.5	0.15331	0.1452	0.13625	0.14492	0.00853		3672.5	0.18555	0.17881	0.1856	0.18332	0.0039		3672.5	0.16139	0.16252	0.16238	0.1621	0.000619996
	3674.22	0.18414	0.16594	0.18462	0.17823	0.01065		3673.21	0.1351	0.13324	0.14775	0.13869	0.0079		3674.22	0.14806	0.14039	0.12992	0.13946	0.00911		3674.22	0.18023	0.17277	0.18045	0.17782	0.00437		3674.22	0.15444	0.15567	0.15534	0.15515	0.0006354
	3675.94	0.17805	0.15659	0.17828	0.17097	0.01246		3674.93	0.12949	0.12665	0.14219	0.13278	0.00828		3675.94	0.14288	0.13595	0.12505	0.13462	0.00899		3675.94	0.17505	0.16689	0.1753	0.17241	0.00478		3675.94	0.148	0.14877	0.14867	0.14848	0.000421837
	3677.65	0.17163	0.1498	0.17201	0.16448	0.01272		3676.65	0.12404	0.12013	0.13669	0.12695	0.00865		3677.65	0.13778	0.13148	0.1193	0.12952	0.00939		3677.65	0.16992	0.16132	0.17023	0.16715	0.00505		3677.65	0.14121	0.1423	0.14208	0.14186	0.000571598
	3679.37	0.1656	0.14176	0.16522	0.15753	0.01366		3678.37	0.11868	0.11365	0.13128	0.12121	0.00908		3679.37	0.13275	0.1267	0.11367	0.12437	0.00976		3679.37	0.16485	0.1559	0.16517	0.16197	0.00526		3679.37	0.1346	0.13586	0.13559	0.13535	0.000665109
	3681.09	0.15992	0.13763	0.15963	0.1524	0.01279		3680.08	0.11331	0.10729	0.12603	0.11554	0.00957		3681.09	0.12781	0.12174	0.10844	0.11933	0.00991		3681.09	0.15993	0.15089	0.16023	0.15702	0.00531		3681.09	0.12838	0.12951	0.12933	0.12907	0.000608346
	3682.8	0.15436	0.13342	0.15398	0.14725	0.01198		3681.8	0.1079	0.10114	0.12094	0.10999	0.01006		3682.8	0.12295	0.1174	0.10321	0.11452	0.01018		3682.8	0.15512	0.14614	0.15535	0.1522	0.00525		3682.8	0.12244	0.12343	0.12318	0.12302	0.000513387
	3684.52	0.14861	0.1249	0.1491	0.14087	0.01383		3683.51	0.10248	0.09537	0.11598	0.10461	0.01047		3684.52	0.11818	0.11299	0.09809	0.10976	0.01043		3684.52	0.15038	0.14166	0.15055	0.14753	0.00508		3684.52	0.11657	0.11769	0.11722	0.11716	0.000566102
	3686.23	0.14313	0.12033	0.1432	0.13555	0.01318		3685.23	0.09716	0.0901	0.11116	0.09947	0.01072		3686.23	0.11351	0.10883	0.09352	0.10529	0.01045		3686.23	0.14558	0.13734	0.14591	0.14294	0.00486		3686.23	0.11098	0.11206	0.11152	0.11152	0.000537808
	3687.95	0.13794	0.11649	0.13782	0.13075	0.01235		3686.94	0.09205	0.08541	0.10649	0.09465	0.01078		3687.95	0.10893	0.10484	0.08852	0.10076	0.0108		3687.95	0.14091	0.13315	0.1415	0.13852	0.00466		3687.95	0.10522	0.10668	0.10597	0.10596	0.000726423
	3689.66	0.13324	0.10896	0.13356	0.12525	0.01411		3688.66	0.08718	0.08125	0.10194	0.09012	0.01065		3689.66	0.10445	0.10061	0.08516	0.09674	0.01021		3689.66	0.1363	0.12926	0.13719	0.13425	0.00434		3689.66	0.1002	0.10148	0.10054	0.10074	0.000662207
	3691.38	0.12843	0.10602	0.12848	0.12097	0.01295		3690.37	0.08254	0.07746	0.09747	0.08582	0.0104		3691.38	0.10008	0.09664	0.08131	0.09268	0.00999		3691.38	0.13179	0.1257	0.13289	0.13013	0.00387		3691.38	0.09527	0.09642	0.09549	0.09573	0.000606728
	3693.09	0.12397	0.10134	0.12367	0.11633	0.01298		3692.09	0.07812	0.07387	0.09304	0.08168	0.01007		3693.09	0.09581	0.09228	0.07743	0.08851	0.00975		3693.09	0.12746	0.12238	0.12871	0.12618	0.00335		3693.09	0.09019	0.0915	0.09069	0.09079	0.000660051
	3694.8	0.11964	0.09517	0.11989	0.11157	0.0142		3693.8	0.07394	0.07041	0.08874	0.0777	0.00972		3694.8	0.09166	0.08855	0.07377	0.08466	0.00956		3694.8	0.12325	0.11927	0.12465	0.12239	0.00279		3694.8	0.08595	0.08684	0.0861	0.0863	0.000480412
	3696.52	0.1161	0.09262	0.11584	0.10819	0.01348		3695.51	0.07001	0.06717	0.08454	0.07391	0.00932		3696.52	0.08761	0.08468	0.07013	0.08081	0.00936		3696.52	0.11918	0.11649	0.12072	0.11879	0.00214		3696.52	0.08175	0.08238	0.08179	0.08198	0.000353622
	3698.23	0.1126	0.08949	0.11212	0.10474	0.01321		3697.23	0.06634	0.06424	0.08047	0.07035	0.00883		3698.23	0.08368	0.08063	0.06676	0.07703	0.00902		3698.23	0.11534	0.11378	0.11691	0.11534	0.00156		3698.23	0.0775	0.07837	0.0775	0.07779	0.000501361
	3699.94	0.10956	0.08537	0.10973	0.10155	0.01401		3698.94	0.0629	0.06165	0.07652	0.06702	0.00825		3699.94	0.07988	0.07701	0.06322	0.07337	0.00891		3699.94	0.1117	0.1113	0.11323	0.11208	0.00102		3699.94	0.07366	0.07427	0.07353	0.07382	0.000396454
	3701.65	0.10664	0.08208	0.10657	0.09843	0.01416		3700.65	0.05964	0.05925	0.0727	0.06386	0.00765		3701.65	0.07619	0.07346	0.06028	0.06998	0.00851		3701.65	0.10821	0.10893	0.10968	0.10894	0.000735001		3701.65	0.06999	0.0703	0.06992	0.07007	0.000200845
	3703.36	0.10363	0.08178	0.10358	0.09633	0.0126		3702.36	0.05656	0.05682	0.069	0.06079	0.00711		3703.36	0.07263	0.06999	0.05754	0.06672	0.00806		3703.36	0.105	0.10658	0.10626	0.10595	0.000837562		3703.36	0.06686	0.06667	0.06649	0.06667	0.000185377
	3705.07	0.10046	0.07578	0.10111	0.09245	0.01444		3704.07	0.05371	0.05426	0.06543	0.0578	0.00662		3705.07	0.06919	0.0666	0.05439	0.06339	0.0079		3705.07	0.102	0.1043	0.10298	0.10309	0.00116		3705.07	0.06361	0.06331	0.06307	0.06333	0.000272666
	3706.78	0.0976	0.074	0.09797	0.08986	0.01373		3705.78	0.05112	0.05166	0.06199	0.05492	0.00613		3706.78	0.06588	0.06329	0.05149	0.06022	0.00767		3706.78	0.09921	0.1021	0.09983	0.10038	0.00152		3706.78	0.06042	0.06015	0.05988	0.06015	0.000268422
	3708.49	0.09469	0.07172	0.09498	0.08713	0.01334		3707.49	0.04877	0.04925	0.05868	0.05223	0.00559		3708.49	0.0627	0.06005	0.0494	0.05738	0.00704		3708.49	0.09669	0.0999	0.09683	0.09781	0.00181		3708.49	0.0574	0.05712	0.05685	0.05712	0.000276935
	3710.2	0.09176	0.06693	0.09163	0.08344	0.0143		3709.2	0.0466	0.04717	0.05551	0.04976	0.00498		3710.2	0.05965	0.05689	0.0473	0.05461	0.00648		3710.2	0.09442	0.09749	0.09396	0.09529	0.00192		3710.2	0.05473	0.05422	0.05399	0.05432	0.000379961
	3711.91	0.08923	0.06549	0.08844	0.08105	0.01348		3710.91	0.04457	0.04534	0.05246	0.04746	0.00435		3711.91	0.05673	0.05382	0.04543	0.05199	0.00587		3711.91	0.09231	0.09509	0.09123	0.09288	0.00199		3711.91	0.05214	0.05152	0.05121	0.05162	0.000477056
	3713.62	0.08707	0.05925	0.08619	0.07751	0.01582		3712.62	0.04259	0.04352	0.04955	0.04522	0.00378		3713.62	0.05395	0.05082	0.04356	0.04944	0.00533		3713.62	0.09038	0.09262	0.08864	0.09055	0.002		3713.62	0.04935	0.04889	0.04878	0.04901	0.000302163
	3715.33	0.08483	0.0615	0.08468	0.077	0.01343		3714.33	0.04058	0.04156	0.04678	0.04297	0.00333		3715.33	0.0513	0.0479	0.04143	0.04687	0.00502		3715.33	0.08877	0.09015	0.08619	0.08837	0.00201		3715.33	0.04722	0.04624	0.04643	0.04663	0.000521435
	3717.03	0.08279	0.05956	0.08306	0.07514	0.01349		3716.04	0.03851	0.03943	0.04414	0.04069	0.00302		3717.03	0.04878	0.04506	0.03961	0.04449	0.00461		3717.03	0.08728	0.08784	0.08388	0.08633	0.00214		3717.03	0.04492	0.04399	0.04421	0.04437	0.000486263
	3718.74	0.08086	0.0566	0.08177	0.07308	0.01427		3717.74	0.03643	0.03727	0.04163	0.03844	0.00279		3718.74	0.0464	0.0423	0.03857	0.04243	0.00392		3718.74	0.08593	0.08566	0.08171	0.08443	0.00237		3718.74	0.04276	0.04187	0.04194	0.04219	0.000491609
	3720.45	0.07854	0.05455	0.07918	0.07076	0.01404		3719.45	0.03446	0.03516	0.03926	0.03629	0.00259		3720.45	0.04416	0.03963	0.03662	0.04013	0.00379		3720.45	0.08469	0.08357	0.07968	0.08264	0.00263		3720.45	0.04074	0.03987	0.03995	0.04019	0.000481958
	3722.15	0.07667	0.05231	0.07696	0.06865	0.01415		3721.16	0.03266	0.03311	0.03702	0.03427	0.0024		3722.15	0.04204	0.03704	0.03497	0.03802	0.00364		3722.15	0.08346	0.08167	0.07778	0.08097	0.0029		3722.15	0.03868	0.03787	0.03807	0.03821	0.000425015
	3723.86	0.07468	0.05024	0.07431	0.06641	0.01401		3722.86	0.03099	0.03108	0.03492	0.03233	0.00224		3723.86	0.04007	0.03453	0.03307	0.03589	0.00369		3723.86	0.08219	0.07979	0.07603	0.07934	0.0031		3723.86	0.03657	0.03588	0.03621	0.03622	0.000342667
	3725.57	0.07243	0.04723	0.07205	0.06391	0.01444		3724.57	0.02936	0.02911	0.03294	0.03047	0.00215		3725.57	0.03822	0.0321	0.03209	0.03414	0.00354		3725.57	0.08095	0.07811	0.07441	0.07782	0.00328		3725.57	0.03468	0.03423	0.0343	0.0344	0.000244486
	3727.27	0.07083	0.04407	0.07011	0.06167	0.01524		3726.28	0.02772	0.02731	0.0311	0.02871	0.00208		3727.27	0.03651	0.02976	0.03066	0.03231	0.00366		3727.27	0.07968	0.07653	0.07292	0.07638	0.00338		3727.27	0.03309	0.03247	0.03264	0.03273	0.000320548
	3728.98	0.0691	0.04489	0.06883	0.06094	0.0139		3727.98	0.02612	0.0257	0.02939	0.02707	0.00202		3728.98	0.03492	0.0275	0.02919	0.03054	0.00389		3728.98	0.07843	0.07514	0.07157	0.07505	0.00343		3728.98	0.03161	0.03074	0.03094	0.0311	0.000457145
	3730.68	0.06824	0.04301	0.06832	0.05986	0.01459		3729.68	0.02463	0.02417	0.0278	0.02553	0.00198		3730.68	0.03346	0.02533	0.02728	0.02869	0.00425		3730.68	0.07711	0.07403	0.07034	0.07383	0.00339		3730.68	0.03037	0.02912	0.0296	0.0297	0.000633357
	3732.38	0.06722	0.04281	0.06744	0.05916	0.01415		3731.39	0.02328	0.02263	0.02634	0.02408	0.00198		3732.38	0.03213	0.02324	0.02635	0.02724	0.00451		3732.38	0.07579	0.07307	0.06924	0.0727	0.00329		3732.38	0.02909	0.02778	0.02814	0.02833	0.000676201
	3734.09	0.06609	0.04171	0.06627	0.05802	0.01413		3733.09	0.02204	0.02113	0.025	0.02273	0.00202		3734.09	0.03092	0.02124	0.02506	0.02574	0.00488		3734.09	0.07465	0.07227	0.06827	0.07173	0.00323		3734.09	0.02773	0.02625	0.02674	0.0269	0.000751553
	3735.79	0.06517	0.03929	0.06578	0.05675	0.01512		3734.8	0.02085	0.01978	0.02379	0.02147	0.00208		3735.79	0.02983	0.01932	0.02351	0.02422	0.00529		3735.79	0.07356	0.07158	0.0674	0.07085	0.00314		3735.79	0.02632	0.0248	0.02549	0.02554	0.000757981
	3737.49	0.06393	0.04004	0.0641	0.05602	0.01384		3736.5	0.01962	0.01852	0.02269	0.02027	0.00216		3737.49	0.02886	0.01749	0.02254	0.02296	0.00569		3737.49	0.07253	0.07105	0.06666	0.07008	0.00306		3737.49	0.02472	0.02367	0.02411	0.02417	0.000528729
	3739.2	0.06278	0.03863	0.06272	0.05471	0.01392		3738.2	0.01835	0.01725	0.0217	0.0191	0.00232		3739.2	0.028	0.01575	0.02129	0.02168	0.00613		3739.2	0.07156	0.07053	0.06602	0.06937	0.00295		3739.2	0.02336	0.02228	0.02282	0.02282	0.000538519
	3740.9	0.06126	0.03402	0.06107	0.05212	0.01567		3739.9	0.01708	0.01595	0.02082	0.01795	0.00255		3740.9	0.02724	0.0141	0.02011	0.02049	0.00658		3740.9	0.07063	0.07007	0.06549	0.06873	0.00282		3740.9	0.02227	0.02104	0.02158	0.02163	0.000614169
	3742.6	0.05981	0.03505	0.05932	0.05139	0.01416		3741.61	0.01587	0.01467	0.02005	0.01686	0.00282		3742.6	0.02659	0.01254	0.01888	0.01934	0.00704		3742.6	0.06975	0.06966	0.06505	0.06816	0.00269		3742.6	0.02132	0.0199	0.02038	0.02053	0.000719967
	3744.3	0.05848	0.03251	0.05843	0.0498	0.01498		3743.31	0.01474	0.01345	0.01938	0.01586	0.00312		3744.3	0.02604	0.01106	0.01743	0.01818	0.00751		3744.3	0.06892	0.06929	0.06471	0.06764	0.00254		3744.3	0.02	0.01876	0.01924	0.01933	0.000627968
	3746	0.05762	0.03291	0.05769	0.04941	0.01429		3745.01	0.01369	0.01231	0.0188	0.01493	0.00342		3746	0.02558	0.00968	0.01693	0.0174	0.00796		3746	0.06813	0.06894	0.06446	0.06718	0.00239		3746	0.01885	0.01777	0.01813	0.01825	0.000550159
	3747.7	0.05664	0.03169	0.05682	0.04838	0.01445		3746.71	0.01266	0.01123	0.01832	0.01407	0.00375		3747.7	0.0252	0.00838	0.01623	0.01661	0.00842		3747.7	0.06737	0.06861	0.06428	0.06675	0.00223		3747.7	0.0177	0.01663	0.01708	0.01714	0.000536551
	3749.4	0.05582	0.02959	0.05591	0.04711	0.01517		3748.41	0.01169	0.01023	0.01793	0.01328	0.00409		3749.4	0.02491	0.00718	0.01502	0.0157	0.00888		3749.4	0.06666	0.06828	0.06418	0.06637	0.00207		3749.4	0.01664	0.01575	0.01607	0.01615	0.000452716
	3751.1	0.05529	0.03081	0.05512	0.04708	0.01408		3750.11	0.0108	0.00929	0.01761	0.01256	0.00444		3751.1	0.02469	0.00607	0.01439	0.01505	0.00933		3751.1	0.06597	0.06795	0.06414	0.06602	0.00191		3751.1	0.01558	0.01468	0.01509	0.01512	0.000452083
	3752.8	0.05498	0.02805	0.05464	0.04589	0.01545		3751.81	0.01003	0.00839	0.01737	0.01193	0.00478		3752.8	0.02453	0.00505	0.01375	0.01444	0.00976		3752.8	0.06532	0.06761	0.06416	0.0657	0.00176		3752.8	0.01449	0.01384	0.01416	0.01416	0.000325224
	3754.5	0.05429	0.02971	0.05477	0.04626	0.01433		3753.51	0.00936	0.0076	0.0172	0.01139	0.00511		3754.5	0.02443	0.00412	0.0129	0.01382	0.01019		3754.5	0.0647	0.06725	0.06422	0.06539	0.00163		3754.5	0.01366	0.01293	0.01327	0.01329	0.000364369						|
	3756.2	0.05347	0.02824	0.05342	0.04504	0.01455		3755.21	0.00876	0.007	0.01708	0.01095	0.00539		3756.2	0.02439	0.00328	0.01221	0.01329	0.01059		3756.2	0.0641	0.06686	0.06432	0.06509	0.00153		3756.2	0.0125	0.01212	0.01242	0.01235	0.00019649
	3757.89	0.05312	0.02846	0.05338	0.04499	0.01431		3756.9	0.00821	0.00661	0.01702	0.01061	0.00561		3757.89	0.02438	0.00254	0.01112	0.01268	0.011		3757.89	0.06353	0.06643	0.06446	0.0648	0.00148		3757.89	0.01174	0.01135	0.0116	0.01157	0.000196826
	3759.59	0.05246	0.02463	0.05264	0.04324	0.01612		3758.6	0.00771	0.00639	0.01701	0.01037	0.00579		3759.59	0.0244	0.00189	0.01029	0.0122	0.01138		3759.59	0.06298	0.06596	0.0646	0.06451	0.00149		3759.59	0.01081	0.01056	0.01082	0.01073	0.000146735
	3761.29	0.05229	0.02862	0.05185	0.04425	0.01354		3760.3	0.00718	0.00625	0.01704	0.01015	0.00598		3761.29	0.02445	0.00134	0.0095	0.01176	0.01172		3761.29	0.06244	0.06544	0.06476	0.06421	0.00157		3761.29	0.00986	0.00981	0.01008	0.00991	0.000141794
	3762.98	0.05173	0.02538	0.05112	0.04274	0.01504		3762	0.00668	0.00611	0.01709	0.00996	0.00618		3762.98	0.02451	0.000876805	0.00873	0.01137	0.01203		3762.98	0.06192	0.06488	0.06491	0.0639	0.00172		3762.98	0.009	0.00909	0.00936	0.00915	0.000188501
	3764.68	0.051	0.02409	0.05138	0.04216	0.01565		3763.69	0.00622	0.00599	0.01716	0.00979	0.00638		3764.68	0.02456	0.000513068	0.00799	0.01102	0.01231		3764.68	0.06141	0.06425	0.06504	0.06357	0.00191		3764.68	0.00835	0.0084	0.00869	0.00848	0.000179933
	3766.38	0.05075	0.02537	0.05064	0.04225	0.01462		3765.39	0.00579	0.00592	0.01725	0.00965	0.00658		3766.38	0.02461	0.000245337	0.00728	0.01071	0.01254		3766.38	0.06091	0.06358	0.06515	0.06321	0.00214		3766.38	0.0079	0.00775	0.00804	0.0079	0.000145949
	3768.07	0.05009	0.02606	0.05054	0.04223	0.01401		3767.08	0.00539	0.00584	0.01733	0.00952	0.00677		3768.07	0.02463	7.41385e-05	0.0066	0.01044	0.01272		3768.07	0.06042	0.06284	0.06521	0.06283	0.00239		3768.07	0.00769	0.00713	0.00743	0.00742	0.000279157
	3769.77	0.04982	0.02394	0.05037	0.04138	0.0151		3768.78	0.00502	0.00558	0.01741	0.00933	0.007		3769.77	0.02461	0	0.00596	0.01019	0.01284		3769.77	0.05994	0.06206	0.06522	0.0624	0.00266		3769.77	0.00711	0.00654	0.00685	0.00683	0.00028486
	3771.46	0.04935	0.0227	0.04888	0.04031	0.01525		3770.47	0.00467	0.00508	0.01746	0.00907	0.00727		3771.46	0.02455	2.3449e-05	0.00534	0.00997	0.0129		3771.46	0.05945	0.06122	0.06516	0.06194	0.00292		3771.46	0.00677	0.00598	0.0063	0.00635	0.000396406
	3773.15	0.0489	0.02337	0.04818	0.04015	0.01454		3772.17	0.00434	0.00448	0.01749	0.00877	0.00755		3773.15	0.02442	0.000145013	0.00476	0.00978	0.01289		3773.15	0.05897	0.06033	0.06501	0.06144	0.00317		3773.15	0.0061	0.00545	0.00577	0.00578	0.000326169
	3774.85	0.04811	0.02054	0.04837	0.03901	0.01599		3773.86	0.00403	0.00394	0.01747	0.00848	0.00778		3774.85	0.02422	0.000365219	0.00421	0.0096	0.01281		3774.85	0.05848	0.0594	0.06476	0.06088	0.00339		3774.85	0.00549	0.00495	0.00528	0.00524	0.000270984
	3776.54	0.04779	0.02354	0.04775	0.03969	0.01399		3775.56	0.00374	0.00345	0.0174	0.0082	0.00797		3776.54	0.02392	0.000684594	0.00369	0.00943	0.01264		3776.54	0.05799	0.05844	0.06439	0.06027	0.00357		3776.54	0.00502	0.00447	0.00481	0.00477	0.000273974
	3778.23	0.04692	0.02198	0.0474	0.03877	0.01454		3777.25	0.00347	0.00292	0.01726	0.00788	0.00813		3778.23	0.02351	0.0011	0.0032	0.00927	0.01237		3778.23	0.05748	0.05746	0.06389	0.05961	0.00371		3778.23	0.00473	0.00402	0.00437	0.00437	0.000355143
	3779.93	0.04647	0.01919	0.04698	0.03755	0.0159		3778.94	0.00321	0.00238	0.01704	0.00754	0.00823		3779.93	0.02298	0.00162	0.00275	0.00912	0.01202		3779.93	0.05697	0.05647	0.06324	0.05889	0.00378		3779.93	0.00447	0.0036	0.00395	0.00401	0.000441247
	3781.62	0.04612	0.02138	0.04581	0.03777	0.0142		3780.63	0.00296	0.00197	0.01672	0.00722	0.00825		3781.62	0.0223	0.00224	0.00233	0.00896	0.01156		3781.62	0.05644	0.05547	0.06243	0.05811	0.00377		3781.62	0.00411	0.00319	0.00355	0.00362	0.000462767
	3783.31	0.04594	0.01887	0.0454	0.03674	0.01547		3782.33	0.00272	0.00163	0.0163	0.00688	0.00817		3783.31	0.02147	0.00296	0.00194	0.00879	0.01099		3783.31	0.0559	0.0545	0.06142	0.05727	0.00366		3783.31	0.00376	0.00281	0.00317	0.00325	0.000476914
	3785	0.0457	0.01932	0.04561	0.03688	0.01521		3784.02	0.00248	0.00131	0.01575	0.00652	0.00802		3785	0.02046	0.00379	0.00159	0.00861	0.01032		3785	0.05533	0.05357	0.06021	0.05637	0.00344		3785	0.00341	0.00245	0.00281	0.00289	0.000482646
	3786.69	0.04557	0.01922	0.04521	0.03667	0.01511		3785.71	0.00225	0.00103	0.01507	0.00612	0.00778		3786.69	0.01925	0.00471	0.00127	0.00841	0.00954		3786.69	0.05474	0.05269	0.05877	0.0554	0.00309		3786.69	0.00306	0.00211	0.00247	0.00255	0.000478967
	3788.38	0.04565	0.02013	0.04586	0.03722	0.01479		3787.4	0.00202	0.000777314	0.01424	0.00568	0.00744		3788.38	0.01783	0.00574	0.000989656	0.00819	0.00868		3788.38	0.05413	0.0519	0.05708	0.05437	0.0026		3788.38	0.00272	0.00179	0.00214	0.00222	0.000464921
	3790.07	0.04543	0.01921	0.04555	0.03673	0.01517		3789.09	0.00179	0.000559506	0.01323	0.00519	0.00699		3790.07	0.01616	0.00687	0.000741007	0.00793	0.00777		3790.07	0.05349	0.05122	0.05512	0.05328	0.00196		3790.07	0.00236	0.00149	0.00183	0.0019	0.000439579
	3791.76	0.04528	0.02009	0.04562	0.037	0.01464		3790.78	0.00156	0.000375819	0.01204	0.00466	0.00642		3791.76	0.01425	0.00811	0.000527577	0.00763	0.00687		3791.76	0.05283	0.05067	0.05287	0.05212	0.00126		3791.76	0.00201	0.00121	0.00152	0.00158	0.000402037
	3793.45	0.04474	0.01794	0.0452	0.03596	0.0156		3792.47	0.00133	0.00022714	0.01065	0.00407	0.00572		3793.45	0.01205	0.00945	0.000349689	0.00728	0.00614		3793.45	0.05212	0.05029	0.05031	0.05091	0.00105		3793.45	0.00164	0.000938924	0.00122	0.00126	0.000351402
	3795.14	0.04437	0.01979	0.0447	0.03629	0.01429		3794.16	0.00108	0.000114353	0.00903	0.00341	0.00489		3795.14	0.00955	0.01089	0.000207666	0.00688	0.00582		3795.14	0.05139	0.05012	0.04741	0.04964	0.00203		3795.14	0.00126	0.000684677	0.000919469	0.000953141	0.000286786
	3796.83	0.04413	0.01735	0.0439	0.03513	0.01539		3795.85	0.000831867	3.83443e-05	0.00718	0.00268	0.00391		3796.83	0.00672	0.01244	0.000101828	0.00642	0.00618		3796.83	0.05061	0.05019	0.04414	0.04831	0.00362		3796.83	0.000857155	0.000444157	0.000619202	0.000640171	0.000207296
	3798.52	0.04382	0.0168	0.04319	0.0346	0.01542		3797.54	0.000568892	0	0.00507	0.00188	0.00278		3798.52	0.00355	0.0141	3.24991e-05	0.00589	0.00732		3798.52	0.0498	0.05053	0.04049	0.04694	0.0056		3798.52	0.000439744	0.00021629	0.000314092	0.000323375	0.000112016
	3800.2	0.04356	0.01651	0.04253	0.0342	0.01533		3799.22	0.000292348	2.0538e-07	0.00268	0.000991923	0.00147		3800.2	0	0.01586	0	0.00529	0.00916		3800.2	0.04894	0.05121	0.03643	0.04553	0.00796		3800.2	0	0	0	0	0
								3800.91	0	3.98461e-05	0	1.3282e-05	2.30052e-05

## Sheet: Fig 3f
	GP from Raman spectra
		GP1	GP2	GP3	Mean GP	SD
	0	-0.12917	-0.12569	-0.12687	-0.127243	0.00176978
	50	-0.09073	-0.09546	-0.08648	-0.09089	0.00449214
	100	-0.0672	-0.06805	-0.07126	-0.0688367	0.00214127
	150	-0.08648	-0.08898	-0.08371	-0.08639	0.00263615
	400	-0.11274	-0.11254	-0.11245	-0.112577	0.000148436

[truncated: 23 more sheets: Fig 4a, Fig 4b, Fig 4c, Fig 4d, Fig 4e-g, Fig 4h, Fig 6b, Fig 6c, Fig 6d, Fig 8b-e, Supp Fig 1, Supp Fig 2, Supp Fig 3a-b, Supp Fig 4a-c, Supp Fig 5a, Supp Fig 5b, Supp Fig 5c, Supp Fig 8 c-d, Supp Fig 9 c-d, Supp Fig 10 c-e …]
